# Supplementary material for: Oviposition behaviour of four ant parasitoids (Hymenoptera, Braconidae, Euphorinae, Neoneurini and Ichneumonidae, Hybrizontinae), with the description of three new European species
Source: Zookeys. 2011 Aug 26;(125):59–106. doi: 10.3897/zookeys.125.1754 (PMC3185369; doi:10.3897/zookeys.125.1754)
Supplement: XML Treatment for Elasmosoma luxemburgense [file zookeys.125.1754-treatment1.xml]

<!DOCTYPE tp:taxon-treatment
  PUBLIC "-//TaxonX//DTD Taxonomic Treatment Publishing DTD v0 20100105//EN" "tax-treatment-NSO.dtd">
<tp:taxon-treatment xmlns:tp="http://www.plazi.org/taxpub"><tp:treatment-meta><mixed-citation publication-type="journal"><person-group><name><surname>Gómez Durán</surname><given-names>José-María</given-names></name><name><surname>van Achterberg</surname><given-names>Cornelis</given-names></name></person-group><article-title>Oviposition behaviour of four ant parasitoids (Hymenoptera, Braconidae, Euphorinae, Neoneurini and Ichneumonidae, Hybrizontinae), with the description of three new European species</article-title><source>Zookeys</source><day>26</day><month>8</month><year>2011</year><volume>2011</volume><issue>125</issue><fpage>59</fpage><lpage>106</lpage><pub-id pub-id-type="doi">10.3897/zookeys.125.1754</pub-id></mixed-citation></tp:treatment-meta><tp:nomenclature><tp:taxon-name>
                        <tp:taxon-name-part taxon-name-part-type="genus">Elasmosoma</tp:taxon-name-part>
                        <tp:taxon-name-part taxon-name-part-type="species">luxemburgense</tp:taxon-name-part>
                    <object-id xmlns:xlink="http://www.w3.org/1999/xlink" xlink:type="simple">http://species-id.net/wiki/Elasmosoma_luxemburgense</object-id>
                    </tp:taxon-name><tp:taxon-authority>Wasmann, 1909</tp:taxon-authority><xref ref-type="fig" rid="F1">Figs 1</xref><xref ref-type="fig" rid="F2"/><xref ref-type="fig" rid="F3"/><xref ref-type="fig" rid="F4"/><xref ref-type="fig" rid="F5"/><xref ref-type="fig" rid="F6"/><xref ref-type="fig" rid="F7">–7</xref></tp:nomenclature><tp:treatment-sec sec-type="Oviposition behaviour"><title>Oviposition behaviour</title><p>Oviposition of <italic><tp:taxon-name>Elasmosoma</tp:taxon-name></italic> spp. into the ants’ metasoma has long been observed (<xref ref-type="bibr" rid="B21">Forel 1874</xref>; <xref ref-type="bibr" rid="B35">Olivier 1893</xref>; <xref ref-type="bibr" rid="B37">Pierre 1893</xref>; <xref ref-type="bibr" rid="B59">Wasmann 1897</xref>; <xref ref-type="bibr" rid="B18">Donisthorpe 1927</xref>; <xref ref-type="bibr" rid="B28">Kariya 1932</xref>), and adults of <italic><tp:taxon-name>Elasmosoma</tp:taxon-name></italic> have been reared from <italic><tp:taxon-name>Formica</tp:taxon-name></italic> nests on various occasions (<xref ref-type="bibr" rid="B59">Wasmann 1897</xref>; <xref ref-type="bibr" rid="B61">Watanabe 1935</xref>; <xref ref-type="bibr" rid="B38">Poinar 2004</xref>). Due to the very quick act of oviposition, few details are known about the accompanying behav<!--PageBreak-->iour of grasping the ant or about the location of ovipositor insertion. <xref ref-type="bibr" rid="B59">Wasmann (1897)</xref> supposed that <italic><tp:taxon-name>Elasmosoma</tp:taxon-name></italic> females lay the eggs between the abdominal segments; other authors, considering the strongly curved morphology of the ovipositor, have suggested that the eggs are probably laid through the anus (<xref ref-type="bibr" rid="B25">Huddleston 1976</xref>; <xref ref-type="bibr" rid="B5">van Achterberg and Argaman 1993</xref>). Here we report new observations on the oviposition behaviour of <italic><tp:taxon-name>Elasmosoma luxemburgense</tp:taxon-name></italic> on <italic><tp:taxon-name>Formica rufibarbis</tp:taxon-name></italic> Fabricius, 1793, comprising alighting and grasping the worker ant and ovipositor insertion.
                </p><p>The observations were made in Almazán (Soria, Spain) in August, 2010 on a warm and calm day between 12.26 PM and 13.38 PM. A group of 30 to 40 of <italic><tp:taxon-name>Formica rufibarbis</tp:taxon-name></italic> workers were present surrounding a nest entrance on the ground. They were excited and aggressive, carrying materials, entering and leaving the nest. Some cadavers of another species of ant and isolated fights indicated that a more extensive battle recently occurred. <xref ref-type="bibr" rid="B21">Forel (1874)</xref> noted that these struggle situations attract <italic><tp:taxon-name>Elasmosoma berolinense</tp:taxon-name></italic>, and possibly the formic acid exuded in the course of these fights serve as a kairomon to the parasitoid wasps (Huddleston, 1976). During the 72 minutes of observation, groups of 2–3 females of <italic><tp:taxon-name>Elasmosoma luxemburgense</tp:taxon-name></italic> could be seen hovering over and attacking the ants at a height of 1–3 cm from the ground. A total of 50 attempts at oviposition was recorded (Movie <italic><tp:taxon-name>Elasmosoma</tp:taxon-name></italic>, Appendix I). The ants were aware of these attacks, turning around and chasing the wasps with open mandibles. On one occasion, a worker caught a wasp while flying (Movie <italic><tp:taxon-name>Elasmosoma</tp:taxon-name></italic>, last sequence).
                </p><p>The wasp attacks always come from behind, paralleling their longitudinal axis to those of the ants. When they are less than 1 cm from an ant they dart forward and the fore legs contact the dorsal surface of the metasoma first. Meanwhile the hind legs, arranged in curved shape, are situated to brace the apex of the metasoma (<xref ref-type="fig" rid="F2">Fig. 2</xref>).
                </p><p>Contact with the fore legs is usually followed by hitting of the parasitoid’s head on the host’s metasoma. At this moment the middle and hind legs grasp the metasoma and the wasp folds its wings. The site chosen by the wasp for the initial hit of the fore legs, or the head, is usually the posterior margin of the first gastral segment (T1; <xref ref-type="fig" rid="F3">Fig. 3</xref>), i.e., of a total of 48 hits observed, 44 were on the posterior margin of the first gastral segment (91.7%), three on the posterior margin of the second (6.3%), and one on the posterior margin of the third (2%).<!--PageBreak-->
                </p><p>When the hit occurs at the posterior margin of the second or third gastral segments, the wasp climbs onto the metasoma, changing its position to reach the posterior margin of the first gastral segment (<xref ref-type="fig" rid="F4">Fig. 4</xref>).
                </p><p>This locational preference for alighting may be visually stimulated by the differentiated border of the posterior margin of the first gastral segment, enhanced by the characteristic dark stripe behind it. The frame analysis in the film clip suggests that the wasp’s head hits the posterior margin of T1 with the mandibles opened, and that a slight deformation of the suture between T1 and T2 is produced. Presumably, the modified structure of the T1-T2 suture is used by the wasp to secure its grasp. The tarsal modifications of <italic><tp:taxon-name>Elasmosoma</tp:taxon-name></italic> (vestigial tarsal claws and enlarged pulvillus; <xref ref-type="bibr" rid="B48">Shaw 1985</xref>, <xref ref-type="bibr" rid="B51">2007</xref>) may be adaptations to effect this grasping behaviour. In the final arrangement, prior to oviposition, the fore tarsi usually grasp the posterior margin of the first gastral segment, and the hind tibiae and tarsi brace the apex of the metasoma on the fourth gastral segment, with the middle legs positioned near or somewhat posterior to the hind margin of the second gastral segment (<xref ref-type="fig" rid="F5">Fig. 5</xref>).
                </p><p><!--PageBreak-->This arrangement of the legs facilitates the appropriate position of the wasp’s metasoma in order to insert the ovipositor into the posterior area of the last metasomal segment, between the pygidium and the hypopygium, probably through the anus. <xref ref-type="bibr" rid="B38">Poinar (2004)</xref> dissected the metasoma of the ant <italic><tp:taxon-name>Formica obscuriventris clivia</tp:taxon-name></italic> Creighton, 1940, a host of <italic><tp:taxon-name>Elasmosoma michaeli</tp:taxon-name></italic> Shaw, 2007, and found for the first time the wasp egg “just under the body wall of the ant’s metasoma.”
                </p><p>The precise moment of ovipositor insertion could be detected by the conspicuous downward-movement of the apex of the wasp’s metasoma (<xref ref-type="fig" rid="F6">Fig. 6</xref> and first sequence of Movie <italic><tp:taxon-name>Elasmosoma</tp:taxon-name></italic>). Although one single movement of the apex of the metasoma normally occurred during oviposition, in some cases 2 or 3 consecutive movements<!--PageBreak--> were observed. On one occasion the same wasp alighted and oviposited two consecutive times in the same ant.
                </p><p>Oviposition attempts sometimes failed due to strong movements of the ant’s metasoma, to strikes by the ant’s legs, or because of defective alighting by the wasp (<xref ref-type="fig" rid="F7">Fig. 7</xref>). Of a total of 50 oviposition attempts, 40 were successful (80%) and 10 failed (20%). The whole oviposition behaviour of <italic><tp:taxon-name>Elasmosoma luxemburgense</tp:taxon-name></italic> (comprising grasping of the ant by the wasp and the insertion of the ovipositor, until taking off) lasted a mean of 0.727 seconds (95% confidence interval: 0.578–0.877; N = 38; SE = 0.074), with a median of 0.602 seconds (interquartile range: 0.480–0.900) (<xref ref-type="fig" rid="F40">Fig. 79</xref>).
                </p><fig id="F1" position="float" orientation="portrait"><label>Figure 1.</label><caption><p> <italic><tp:taxon-name>Elasmosoma luxemburgense</tp:taxon-name></italic> Wasmann, female, Spain, Almazán. Habitus lateral.</p></caption><graphic xmlns:xlink="http://www.w3.org/1999/xlink" xlink:href="ZooKeys-125-059-g001.jpg" position="float" orientation="portrait" xlink:type="simple"/></fig><fig id="F2" position="float" orientation="portrait"><label>Figure 2.</label><caption><p> <bold>1</bold> female of <italic><tp:taxon-name>Elasmosoma luxemburgense</tp:taxon-name></italic> approaches the ant’s metasoma with the hind legs extended in curved shape (arrow) <bold>2</bold> the fore legs are darted forward (arrow) <bold>3</bold> when alighting the hind legs brace the apex of the ant’s metasoma (arrow).</p></caption><graphic xmlns:xlink="http://www.w3.org/1999/xlink" xlink:href="ZooKeys-125-059-g002.jpg" position="float" orientation="portrait" xlink:type="simple"/></fig><fig id="F3" position="float" orientation="portrait"><label>Figure 3.</label><caption><p>Two sequences of a female of <italic><tp:taxon-name>Elasmosoma luxemburgense</tp:taxon-name></italic> (red arrow) hitting on the posterior margin of the first gastral segment (yellow arrow) of <italic><tp:taxon-name>Formica rufibarbis</tp:taxon-name></italic>. After hitting, the wasp begins to fold its wings.</p></caption><graphic xmlns:xlink="http://www.w3.org/1999/xlink" xlink:href="ZooKeys-125-059-g003.jpg" position="float" orientation="portrait" xlink:type="simple"/></fig><fig id="F4" position="float" orientation="portrait"><label>Figure 4.</label><caption><p> <bold>1</bold> female of <italic><tp:taxon-name>Elasmosoma luxemburgense</tp:taxon-name></italic> approaches the ant metasoma <bold>2</bold> hits on the posterior margin of the third gastral segment <bold>3</bold> begins to climb <bold>4</bold> arrives at the posterior margin of the second gastral segment <bold>5</bold> reaches the posterior margin of the first gasrtal segment.</p></caption><graphic xmlns:xlink="http://www.w3.org/1999/xlink" xlink:href="ZooKeys-125-059-g004.jpg" position="float" orientation="portrait" xlink:type="simple"/></fig><fig id="F5" position="float" orientation="portrait"><label>Figure 5.</label><caption><p>Arrangement of the legs of <italic><tp:taxon-name>Elasmosoma luxemburgense</tp:taxon-name></italic> grasping the ant’s metasoma for oviposition.</p></caption><graphic xmlns:xlink="http://www.w3.org/1999/xlink" xlink:href="ZooKeys-125-059-g005.jpg" position="float" orientation="portrait" xlink:type="simple"/></fig><fig id="F6" position="float" orientation="portrait"><label>Figure 6.</label><caption><p>Insertion of the ovipositor by <italic><tp:taxon-name>Elasmosoma luxemburgense</tp:taxon-name></italic>. <bold>1</bold> the red arrow shows the wasp’s metasoma separated from the ant’s metasoma <bold>2</bold> the yellow arrow shows the metasoma of the parasitoid and of the ant joined during insertion of the wasp’s ovipositor. The fore legs have now advanced their position towards the posterior margin of the first gastral segment.</p></caption><graphic xmlns:xlink="http://www.w3.org/1999/xlink" xlink:href="ZooKeys-125-059-g006.jpg" position="float" orientation="portrait" xlink:type="simple"/></fig><fig id="F7" position="float" orientation="portrait"><label>Figure 7.</label><caption><p>Two sequences of failed attacks by <italic><tp:taxon-name>Elasmosoma luxemburgense</tp:taxon-name></italic>. <bold>1</bold> the wasp (red arrow) approaches the ant <bold>2</bold> the wasp hits the metasoma <bold>3</bold> the right hind leg of the ant (yellow arrow) strikes the wasp and <bold>4</bold> throws it off <bold>5</bold> the wasp approaches the ant <bold>6</bold> when alighting, the right hind leg of the wasp (yellow arrow) remains over the hind leg of the ant, impeding the grasp of the ant’s metasoma <bold>7</bold> and <bold>8</bold> the wasp flies away.</p></caption><graphic xmlns:xlink="http://www.w3.org/1999/xlink" xlink:href="ZooKeys-125-059-g007.jpg" position="float" orientation="portrait" xlink:type="simple"/></fig></tp:treatment-sec><tp:treatment-sec><!--Section generated to contain objects referenced in tp:taxon-treatment.--><fig id="F40" position="float" orientation="portrait"><label>Figure 79.</label><caption><p>Duration of the oviposition behaviour (comprising the grasping of the ant by the wasp and the insertion of the ovipositor, until taking off) of three neoneurine <tp:taxon-name>Euphorinae</tp:taxon-name>: <italic><tp:taxon-name>Neoneurus vesculus</tp:taxon-name></italic> sp. n. (N = 17), <italic><tp:taxon-name>Elasmosoma luxemburgense</tp:taxon-name></italic> (N = 38) and <italic><tp:taxon-name>Kollasmosoma sentum</tp:taxon-name></italic> sp. n. (N = 19). Interquartile ranges and outlier data are given.</p></caption><graphic xmlns:xlink="http://www.w3.org/1999/xlink" xlink:href="ZooKeys-125-059-g040.jpg" position="float" orientation="portrait" xlink:type="simple"/></fig></tp:treatment-sec><ref-list><ref id="B21"><mixed-citation xmlns:xlink="http://www.w3.org/1999/xlink" xlink:type="simple"><person-group><name name-style="western"><surname>Forel</surname><given-names>A</given-names></name></person-group> (<year>1874</year>)<article-title> Les fourmis de la Suisse. Systématique. Notices anatomiques et physiologiques. Architecture. Distribution géographique. Nouvelles expériences et observations de moeurs.</article-title><source>Neue Denkschriften der Allgemeinen Schweizerischen Gesellschaft für die gesammten Naturwissenschaften </source><volume>26</volume>: <fpage>1</fpage>-<lpage>452</lpage>.</mixed-citation></ref><ref id="B35"><mixed-citation xmlns:xlink="http://www.w3.org/1999/xlink" xlink:type="simple"><person-group><name name-style="western"><surname>Olivier</surname><given-names>E</given-names></name></person-group> (<year>1893</year>)<article-title> [No title].</article-title><source>Annales de la Société Entomologique de France</source><volume>1893</volume>: <lpage>71</lpage>.</mixed-citation></ref><ref id="B37"><mixed-citation xmlns:xlink="http://www.w3.org/1999/xlink" xlink:type="simple"><person-group><name name-style="western"><surname>Pierre</surname><given-names>A</given-names></name></person-group> (<year>1893</year>)<article-title> Un parasite des fourmis <italic>Elasmosoma berolinense</italic> Ruthe.</article-title><source>Revue Scientifique du Bourbonnais et du Centre de la France </source><volume>6</volume>: <fpage>112</fpage>-<lpage>114</lpage>.</mixed-citation></ref><ref id="B59"><mixed-citation xmlns:xlink="http://www.w3.org/1999/xlink" xlink:type="simple"><person-group><name name-style="western"><surname>Wasmann</surname><given-names>E</given-names></name></person-group> (<year>1897</year>)<article-title> [Note].</article-title> In: <person-group><name name-style="western"><surname>Marshall</surname><given-names>TA</given-names></name></person-group> (Ed) <source>Species des Hyménoptères d’Europe et d’Algérie </source><volume>5</volume>: <fpage>188</fpage>-<lpage>189</lpage>.</mixed-citation></ref><ref id="B18"><mixed-citation xmlns:xlink="http://www.w3.org/1999/xlink" xlink:type="simple"><person-group><name name-style="western"><surname>Donisthorpe</surname><given-names>HJK</given-names></name></person-group> (<year>1927</year>)<source> The Guests of British Ants.</source><publisher-loc>London</publisher-loc>, <lpage>244</lpage>.</mixed-citation></ref><ref id="B28"><mixed-citation xmlns:xlink="http://www.w3.org/1999/xlink" xlink:type="simple"><person-group><name name-style="western"><surname>Kariya</surname><given-names>M</given-names></name></person-group> (<year>1932</year>)<article-title> [Observations on a braconid species parasitic on ants].</article-title><source>Konchu Sekai</source><volume>36</volume>: <fpage>298</fpage>–<lpage>301</lpage>. [in Japanese]</mixed-citation></ref><ref id="B61"><mixed-citation xmlns:xlink="http://www.w3.org/1999/xlink" xlink:type="simple"><person-group><name name-style="western"><surname>Watanabe</surname><given-names>C</given-names></name></person-group> (<year>1935</year>)<article-title> On two hymenopterous guests of ants in Japan.</article-title><source>Insecta Matsumurana </source><volume>9</volume>: <fpage>90</fpage>-<lpage>94</lpage>.</mixed-citation></ref><ref id="B38"><mixed-citation xmlns:xlink="http://www.w3.org/1999/xlink" xlink:type="simple"><person-group><name name-style="western"><surname>Poinar</surname><given-names>G Jr</given-names></name></person-group> (<year>2004</year>)<article-title> Behaviour and development of <italic>Elasmosoma</italic> sp. (Braconidae: Hymenoptera), an endoparasitoid of Formica ants (Formicidae: Hymenoptera).</article-title><source>Parasitology </source><volume>128</volume>: <fpage>1</fpage>-<lpage>11</lpage>. <ext-link ext-link-type="uri" xlink:href="http://dx.doi.org/10.1017/S0031182004004809" xlink:type="simple">doi: 10.1017/S0031182004004809</ext-link></mixed-citation></ref><ref id="B25"><mixed-citation xmlns:xlink="http://www.w3.org/1999/xlink" xlink:type="simple"><person-group><name name-style="western"><surname>Huddleston</surname><given-names>T</given-names></name></person-group> (<year>1976</year>)<article-title> A revision of <italic>Elasmosoma</italic> Ruthe (Hymenoptera, Braconidae) with two new species from Mongolia.</article-title><source>Annales Historico-Naturales Musei Nationalis Hungarici </source><volume>68</volume>: <fpage>215</fpage>-<lpage>225</lpage>.</mixed-citation></ref><ref id="B5"><mixed-citation xmlns:xlink="http://www.w3.org/1999/xlink" xlink:type="simple"><person-group><name name-style="western"><surname>van Achterberg</surname><given-names>C</given-names></name><name name-style="western"><surname>Argaman</surname><given-names>Q</given-names></name></person-group> (<year>1993</year>)<article-title> <italic>Kollasmosoma</italic> gen. nov. and a key to the genera of the subfamily Neoneurinae (Hymenoptera: Braconidae).</article-title><source>Zoologische Mededelingen Leiden </source><volume>67</volume>: <fpage>63</fpage>-<lpage>74</lpage>.</mixed-citation></ref><ref id="B48"><mixed-citation xmlns:xlink="http://www.w3.org/1999/xlink" xlink:type="simple"><person-group><name name-style="western"><surname>Shaw</surname><given-names>SR</given-names></name></person-group> (<year>1985</year>)<article-title> A phylogenetic study of the subfamilies Meteorinae and Euphorinae (Hymenoptera: Braconidae).</article-title><source>Entomography </source><volume>3</volume>: <fpage>277</fpage>-<lpage>370</lpage>.</mixed-citation></ref><ref id="B51"><mixed-citation xmlns:xlink="http://www.w3.org/1999/xlink" xlink:type="simple"><person-group><name name-style="western"><surname>Shaw</surname><given-names>SR</given-names></name></person-group> (<year>2007</year>)<article-title> A new species of <italic>Elasmosoma</italic> Ruthe (Hymenoptera: Braconidae: Neoneurinae) from the northwestern United States associated with the western thatching ants, <italic>Formica obscuripes</italic> Forel and <italic>Formica obscuriventris</italic> clivia Creighton (Hymenoptera: Formicidae).</article-title><source>Proceedings of the Entomological Society of Washington </source><volume>109</volume>: <fpage>1</fpage>-<lpage>8</lpage>.</mixed-citation></ref></ref-list></tp:taxon-treatment>
