# Supplementary material for: Oviposition behaviour of four ant parasitoids (Hymenoptera, Braconidae, Euphorinae, Neoneurini and Ichneumonidae, Hybrizontinae), with the description of three new European species
Source: Zookeys. 2011 Aug 26;(125):59–106. doi: 10.3897/zookeys.125.1754 (PMC3185369; doi:10.3897/zookeys.125.1754)
Supplement: XML Treatment for Kollasmosoma [file zookeys.125.1754-treatment2.xml]

<!DOCTYPE tp:taxon-treatment
  PUBLIC "-//TaxonX//DTD Taxonomic Treatment Publishing DTD v0 20100105//EN" "tax-treatment-NSO.dtd">
<tp:taxon-treatment xmlns:tp="http://www.plazi.org/taxpub"><tp:treatment-meta><mixed-citation publication-type="journal"><person-group><name><surname>Gómez Durán</surname><given-names>José-María</given-names></name><name><surname>van Achterberg</surname><given-names>Cornelis</given-names></name></person-group><article-title>Oviposition behaviour of four ant parasitoids (Hymenoptera, Braconidae, Euphorinae, Neoneurini and Ichneumonidae, Hybrizontinae), with the description of three new European species</article-title><source>Zookeys</source><day>26</day><month>8</month><year>2011</year><volume>2011</volume><issue>125</issue><fpage>59</fpage><lpage>106</lpage><pub-id pub-id-type="doi">10.3897/zookeys.125.1754</pub-id></mixed-citation></tp:treatment-meta><tp:nomenclature><tp:taxon-name>
                        <tp:taxon-name-part taxon-name-part-type="genus">Kollasmosoma</tp:taxon-name-part>
                    <object-id xmlns:xlink="http://www.w3.org/1999/xlink" xlink:type="simple">http://species-id.net/wiki/Kollasmosoma</object-id>
                    </tp:taxon-name><tp:taxon-authority>van Achterberg &amp; Argaman, 1993</tp:taxon-authority><xref ref-type="fig" rid="F8">Fig. 8</xref><tp:nomenclature-citation-list><tp:nomenclature-citation><tp:taxon-name>Kollasmosoma</tp:taxon-name><comment><xref ref-type="bibr" rid="B5">van Achterberg &amp; Argaman, 1993</xref>: 66. Type species by original designation: <italic><tp:taxon-name>Elasmosoma platamonense</tp:taxon-name></italic> Huddleston, 1976 (examined).</comment></tp:nomenclature-citation></tp:nomenclature-citation-list></tp:nomenclature><tp:treatment-sec sec-type="Key to species of the genus Kollasmosoma"><title>Key to species of the genus <italic><tp:taxon-name>Kollasmosoma</tp:taxon-name></italic> van Achterberg &amp; Argaman
                    </title><table-wrap content-type="key" position="anchor" orientation="portrait"><table><tbody><tr><td rowspan="1" colspan="1">1</td><td rowspan="1" colspan="1">Scapus longer than pedicellus, somewhat longer than wide (<xref ref-type="fig" rid="F19">Fig. 29</xref>); third antennal segment somewhat longer than fourth segment (<xref ref-type="fig" rid="F19">Fig. 29</xref>); fore tarsus shorter than middle tarsus; face, frons and vertex transversely striate; hypopygium of female protruding apically; face of female black; C. Asia (Kazakhstan)
                                    </td><td rowspan="1" colspan="1"><italic><tp:taxon-name>Kollasmosoma marikovskii</tp:taxon-name></italic> (Tobias, 1986)</td></tr><tr><td rowspan="1" colspan="1">–</td><td rowspan="1" colspan="1">Scapus (excluding radix) shorter than pedicellus, wider than long (<xref ref-type="fig" rid="F16">Figs 11</xref>, <xref ref-type="fig" rid="F19">24</xref>, <xref ref-type="fig" rid="F20">34</xref>); third antennal segment distinctly shorter than fourth segment (<xref ref-type="fig" rid="F16">Figs 11</xref>, <xref ref-type="fig" rid="F19">24</xref>, <xref ref-type="fig" rid="F20">34</xref>); fore tarsus 1.3–1.9 times as long as middle tarsus (<xref ref-type="fig" rid="F20">Fig. 39</xref>); face, frons and vertex granulate; hypopygium of female (sub)truncate apically (<xref ref-type="fig" rid="F9">Figs 14</xref>, <xref ref-type="fig" rid="F20">37</xref>); face of female pale yellowish or white, of male black (males only known of <italic><tp:taxon-name>Kollasmosoma sentum</tp:taxon-name></italic>)
                                    </td><td rowspan="1" colspan="1">2</td></tr><tr><td rowspan="1" colspan="1">2</td><td rowspan="1" colspan="1">Dorsal face of propodeum distinctly longer than metanotum, similar to posterior face (<xref ref-type="fig" rid="F19">Fig. 26</xref>); inner spur of hind tibia of female enlarged and apically truncate (and outer spur acute; <xref ref-type="fig" rid="F19">Fig. 25</xref>); basitarsus of middle leg about 1.5 times as long as second tarsal segment (<xref ref-type="fig" rid="F19">Fig. 27</xref>); [temple about 0.7 times as wide as eye in lateral view (<xref ref-type="fig" rid="F26">Fig. 61</xref>, l.c.)]; Mongolia
                                    </td><td rowspan="1" colspan="1"><italic><tp:taxon-name>Kollasmosoma cubiceps</tp:taxon-name></italic> (Huddleston, 1976)<!--PageBreak--></td></tr><tr><td rowspan="1" colspan="1">–</td><td rowspan="1" colspan="1">Dorsal face of propodeum about as long as metanotum or shorter (<xref ref-type="fig" rid="F15">Figs 10</xref>, <xref ref-type="fig" rid="F20">37</xref>); inner spur of hind tibia of female normal and apically acute (<xref ref-type="fig" rid="F9">Figs 13</xref>, <xref ref-type="fig" rid="F20">33</xref>); basitarsus of middle leg 2–3 times as long as second tarsal segment (<xref ref-type="fig" rid="F19">Fig. 28</xref>); Mediterranean; Iberian Peninsula
                                    </td><td rowspan="1" colspan="1">3</td></tr><tr><td rowspan="1" colspan="1">3</td><td rowspan="1" colspan="1">Outer spur of hind tibia of female enlarged and apically obtuse (<xref ref-type="fig" rid="F20">Fig. 33</xref>); fifth metasomal sternite of female without apical spine (<xref ref-type="fig" rid="F20">Fig. 37</xref>); face moderately convex (<xref ref-type="fig" rid="F20">Fig. 37</xref>); height of eye of female about 4.8 times width of temple in lateral view (<xref ref-type="fig" rid="F20">Fig. 37</xref>); dorsal face of propodeum about as long as metanotum (<xref ref-type="fig" rid="F20">Fig. 37</xref>); pedicellus of female less protruding and scapus much wider than long (<xref ref-type="fig" rid="F20">Fig. 34</xref>); fore tarsus of female about 1.3 times as long as middle tarsus; East Mediterranean
                                    </td><td rowspan="1" colspan="1"><italic><tp:taxon-name>Kollasmosoma platamonense</tp:taxon-name></italic> (Huddleston, 1976)</td></tr><tr><td rowspan="1" colspan="1">–</td><td rowspan="1" colspan="1">Outer spur of hind tibia of female normal and apically acute (<xref ref-type="fig" rid="F9">Fig. 13</xref>); fifth metasomal sternite of female with an apical spine (<xref ref-type="fig" rid="F9">Fig. 14</xref>); face strongly convex (<xref ref-type="fig" rid="F9">Fig. 9</xref>); height of eye of female about 3.6 times width of temple in lateral view (<xref ref-type="fig" rid="F9">Fig. 9</xref>), of male about 2.8 times; dorsal face of propodeum shorter than metanotum (<xref ref-type="fig" rid="F9">Fig. 10</xref>); pedicellus (= second antennal segment) of female more protruding and scapus slightly wider than long (<xref ref-type="fig" rid="F9">Fig. 11</xref>), but much shorter in male; fore tarsus of female about 1.9 times as long as middle tarsus (of male about 1.2 times); West Mediterranean (Iberian Peninsula)
                                    </td><td rowspan="1" colspan="1"><italic><tp:taxon-name>Kollasmosoma sentum</tp:taxon-name></italic> van Achterberg &amp; Gómez, sp. n. <!--PageBreak--></td></tr></tbody></table></table-wrap></tp:treatment-sec><tp:treatment-sec><!--Section generated to contain objects referenced in tp:taxon-treatment.--><fig id="F8" position="float" orientation="portrait"><label>Figure 8.</label><caption><p><italic><tp:taxon-name>Kollasmosoma sentum</tp:taxon-name></italic> sp. n., female, holotype. Habitus lateral.</p></caption><graphic xmlns:xlink="http://www.w3.org/1999/xlink" xlink:href="ZooKeys-125-059-g008.jpg" position="float" orientation="portrait" xlink:type="simple"/></fig><fig id="F19" position="float" orientation="portrait"><label>Figures 24–27.</label><caption><p><italic><tp:taxon-name>Kollasmosoma cubiceps</tp:taxon-name></italic> (Huddleston), female, paratype. <bold>28.</bold> <italic><tp:taxon-name>Kollasmosoma platamonense</tp:taxon-name></italic> (Huddleston), female, holotype. <bold>29–30.</bold> <italic><tp:taxon-name>Kollasmosoma marikovskii</tp:taxon-name></italic> (Tobias), female, holotype. <bold>24</bold> head lateral <bold>25</bold> hind tibial spurs lateral <bold>26</bold> profile of posterior half of mesosoma <bold>27 28</bold> middle tarsus and tibial spurs lateral <bold>29</bold> antenna lateral <bold>30</bold> head anterior. 24 scale-line = 1.0×, 25–28 1.4×, 29 30 after <xref ref-type="bibr" rid="B55">Tobias (1986)</xref>.</p></caption><graphic xmlns:xlink="http://www.w3.org/1999/xlink" xlink:href="ZooKeys-125-059-g019.jpg" position="float" orientation="portrait" xlink:type="simple"/></fig><fig id="F16" position="float" orientation="portrait"><label>Figure 21.</label><caption><p>Arrangement of the fore legs of the female of <italic><tp:taxon-name>Kollasmosoma sentum</tp:taxon-name></italic> sp. n. for the rotation movement. <bold>1</bold> the wasp (the red arrow points the apex of the metasoma) approaches the ant’s metasoma and extends its fore legs <bold>2</bold> the right tarsus (yellow arrow) is placed over the left one <bold>3</bold> and <bold>4</bold> the wasp starts its counter clockwise rotation around its longitudinal axis <bold>5</bold> the wasp is in profile and the right fore leg hides the left one <bold>6</bold> the wasp alights downwards on the ant’s metasoma.</p></caption><graphic xmlns:xlink="http://www.w3.org/1999/xlink" xlink:href="ZooKeys-125-059-g016.jpg" position="float" orientation="portrait" xlink:type="simple"/></fig><fig id="F20" position="float" orientation="portrait"><label>Figures 31–43.</label><caption><p> <italic><tp:taxon-name>Kollasmosoma platamonense</tp:taxon-name></italic> (Huddleston), female, Israel, Eilot. <bold>31</bold> wings <bold>32</bold> palpi <bold>33</bold> hind tibial spurs <bold>34</bold> base of antenna <bold>35</bold> apex of antenna <bold>36</bold> mesosoma dorsal <bold>37</bold> habitus lateral <bold>38</bold> head anterior <bold>39</bold> fore leg <bold>40</bold> hind leg <bold>41</bold> fore tarsal spur <bold>42</bold> firstthird metasomal tergites dorsal <bold>43</bold> head dorsal. 31 36–40 42 43: scale-line = 1.0×, 32–35 41: 2.2×.</p></caption><graphic xmlns:xlink="http://www.w3.org/1999/xlink" xlink:href="ZooKeys-125-059-g020.jpg" position="float" orientation="portrait" xlink:type="simple"/></fig><fig id="F9" position="float" orientation="portrait"><label>Figures 9–14.</label><caption><p><italic><tp:taxon-name>Kollasmosoma sentum</tp:taxon-name></italic> sp. n., female, holotype. <bold>9</bold> head lateral <bold>10</bold> profile of posterior half of mesosoma <bold>11</bold> base of antenna lateral <bold>12</bold> fore leg lateral inner side <bold>13</bold> hind tarsus and tibial spurs lateral <bold>14</bold> apex of metasoma lateral. Scale-line = 1.0×, but of 11 1.5×.</p></caption><graphic xmlns:xlink="http://www.w3.org/1999/xlink" xlink:href="ZooKeys-125-059-g009.jpg" position="float" orientation="portrait" xlink:type="simple"/></fig><fig id="F26" position="float" orientation="portrait"><label>Figure 61.</label><caption><p> <italic><tp:taxon-name>Neoneurus vesculus</tp:taxon-name></italic> sp. n., female, holotype. Habitus lateral.</p></caption><graphic xmlns:xlink="http://www.w3.org/1999/xlink" xlink:href="ZooKeys-125-059-g026.jpg" position="float" orientation="portrait" xlink:type="simple"/></fig><fig id="F15" position="float" orientation="portrait"><label>Figure 20.</label><caption><p>Arrangement of the fore legs a female <italic><tp:taxon-name>Kollasmosoma sentum</tp:taxon-name></italic>sp. n. for the rotation movement. <bold>1</bold> The wasp (the red arrow points the apex of its metasoma) approaches the ant’s metasoma (blue arrow) and extends its fore legs (yellow arrow) <bold>2</bold> the right tarsus is placed over the left one <bold>3</bold> the wasp starts its counter clockwise rotation (yellow arrow points to separation between the fore legs) <bold>4</bold> the wasp alights downwards; at that moment the hind and middle legs (yellow arrow) grasp the ant’s metasoma, and the fore legs move forwards.</p></caption><graphic xmlns:xlink="http://www.w3.org/1999/xlink" xlink:href="ZooKeys-125-059-g015.jpg" position="float" orientation="portrait" xlink:type="simple"/></fig></tp:treatment-sec><ref-list><ref id="B5"><mixed-citation xmlns:xlink="http://www.w3.org/1999/xlink" xlink:type="simple"><person-group><name name-style="western"><surname>van Achterberg</surname><given-names>C</given-names></name><name name-style="western"><surname>Argaman</surname><given-names>Q</given-names></name></person-group> (<year>1993</year>)<article-title> <italic>Kollasmosoma</italic> gen. nov. and a key to the genera of the subfamily Neoneurinae (Hymenoptera: Braconidae).</article-title><source>Zoologische Mededelingen Leiden </source><volume>67</volume>: <fpage>63</fpage>-<lpage>74</lpage>.</mixed-citation></ref><ref id="B55"><mixed-citation xmlns:xlink="http://www.w3.org/1999/xlink" xlink:type="simple"><person-group><name name-style="western"><surname>Tobias</surname><given-names>VI</given-names></name></person-group> (<year>1986</year>)<article-title> Braconidae.</article-title> In: <person-group><name name-style="western"><surname>Medvedev</surname><given-names>GS</given-names></name></person-group> (<role>Ed</role>). <issue-title> Opredelitel Nasekomych Evrospeiskoi Tsasti SSSR 3, Peredpontdatokrylye 4. Opr.</issue-title><source>Faune SSSR </source><volume>145</volume>: <fpage>1</fpage>–<lpage>501</lpage>.(in Russian)</mixed-citation></ref></ref-list></tp:taxon-treatment>
