# Supplementary material for: Oviposition behaviour of four ant parasitoids (Hymenoptera, Braconidae, Euphorinae, Neoneurini and Ichneumonidae, Hybrizontinae), with the description of three new European species
Source: Zookeys. 2011 Aug 26;(125):59–106. doi: 10.3897/zookeys.125.1754 (PMC3185369; doi:10.3897/zookeys.125.1754)
Supplement: XML Treatment for Kollasmosoma sentum [file zookeys.125.1754-treatment3.xml]

<!DOCTYPE tp:taxon-treatment
  PUBLIC "-//TaxonX//DTD Taxonomic Treatment Publishing DTD v0 20100105//EN" "tax-treatment-NSO.dtd">
<tp:taxon-treatment xmlns:tp="http://www.plazi.org/taxpub"><tp:treatment-meta><mixed-citation publication-type="journal"><person-group><name><surname>Gómez Durán</surname><given-names>José-María</given-names></name><name><surname>van Achterberg</surname><given-names>Cornelis</given-names></name></person-group><article-title>Oviposition behaviour of four ant parasitoids (Hymenoptera, Braconidae, Euphorinae, Neoneurini and Ichneumonidae, Hybrizontinae), with the description of three new European species</article-title><source>Zookeys</source><day>26</day><month>8</month><year>2011</year><volume>2011</volume><issue>125</issue><fpage>59</fpage><lpage>106</lpage><pub-id pub-id-type="doi">10.3897/zookeys.125.1754</pub-id></mixed-citation></tp:treatment-meta><tp:nomenclature><tp:taxon-name>
                        <tp:taxon-name-part taxon-name-part-type="genus">Kollasmosoma</tp:taxon-name-part>
                        <tp:taxon-name-part taxon-name-part-type="species">sentum</tp:taxon-name-part>
                    <object-id xmlns:xlink="http://www.w3.org/1999/xlink" xlink:type="simple">urn:lsid:zoobank.org:act:F4B69A39-303E-40D3-BE04-C2A076307DCD</object-id>
                    <object-id xmlns:xlink="http://www.w3.org/1999/xlink" xlink:type="simple">http://species-id.net/wiki/Kollasmosoma_sentum</object-id>
                    </tp:taxon-name><tp:taxon-authority>van Achterberg &amp; Gómez</tp:taxon-authority><tp:taxon-status xmlns:xlink="http://www.w3.org/1999/xlink" xlink:type="simple">sp. n.</tp:taxon-status><xref ref-type="fig" rid="F8">Figs 8</xref><xref ref-type="fig" rid="F9"/><xref ref-type="fig" rid="F10"/><xref ref-type="fig" rid="F11"/><xref ref-type="fig" rid="F12"/><xref ref-type="fig" rid="F13"/><xref ref-type="fig" rid="F14"/><xref ref-type="fig" rid="F15"/><xref ref-type="fig" rid="F16"/><xref ref-type="fig" rid="F17"/><xref ref-type="fig" rid="F18">–23</xref></tp:nomenclature><tp:treatment-sec sec-type="Type material"><title>Type material.</title><p>Holotype, ♀ (RMNH),“Spain, Madrid, Carretera de La Coruña km 7.5, 20.viii.2010, following adult workers of <italic><tp:taxon-name>Cataglyphis ibericus</tp:taxon-name></italic>, J.M. Gómez Durán, RMNH”. Paratypes: 7 ♀ (RMNH (5), RMSEL (1)), topotypic, collected 3.ix. and 13.ix.2010; 1 ♂ (RMS), “(Spain), Granada, Orgiva, 3OS VF68, 500 m, 11241”, “Leg. Jose Luis Ruiz de la Cuesta, 6.v.2009, 11241”. The only known male paratype of <italic><tp:taxon-name>Kollasmosoma platamonense</tp:taxon-name></italic> from Spain probably also belongs here.
                    </p></tp:treatment-sec><tp:treatment-sec sec-type="Oviposition behaviour"><title>Oviposition behaviour.</title><p>Few observations have been made on the biology of the small Palaeartic parasitoid genus <italic><tp:taxon-name>Kollasmosoma</tp:taxon-name></italic> van Achterberg &amp; Argaman, 1993. <italic><tp:taxon-name>Kollasmosoma platamonense</tp:taxon-name></italic> is known to approach the ant <italic><tp:taxon-name>Cataglyphis bicolor</tp:taxon-name></italic> from behind, briefly contacting its metasoma (R.D. Harkness in <xref ref-type="bibr" rid="B25">Huddleston 1976</xref>); <xref ref-type="bibr" rid="B5">van Achterberg and Argaman (1993)</xref> reported this species hovering over the nest of <italic><tp:taxon-name>Messor semirufus</tp:taxon-name></italic>, but no oviposition was observed. <italic><tp:taxon-name>Kollasmosoma marikovskii</tp:taxon-name></italic> has been reared from <italic><tp:taxon-name>Formica pratensis</tp:taxon-name></italic> (van Achterberg and Argaman, 1993) and, finally, no information is available on the biology of <italic><tp:taxon-name>Kollasmosoma cubiceps</tp:taxon-name></italic> (Huddleston). Here we report some observations on oviposition by <italic><tp:taxon-name>Kollasmosoma sentum</tp:taxon-name></italic> sp. n. in the ant <italic><tp:taxon-name>Cataglyphis ibericus</tp:taxon-name></italic> (Emery, 1906). The observations were made in Madrid (at the enclosed area of the Institute for Agriculture and Food Research and Technology (INIA), Carretera de La Coruña Km 7.5, Spain) during August and September, 2010. The parasitized colony of <italic><tp:taxon-name>Cataglyphis ibericus</tp:taxon-name></italic> had a polycalic nest with three entrances on the ground, forming a triangle of about 60 cm on<!--PageBreak--> each side. This area was visited daily by females of <italic><tp:taxon-name>Kollasmosoma sentum</tp:taxon-name></italic> during the three weeks of observation. The wasps appeared in groups of 1–3 individuals at any time between 12 PM and 15.30 PM, in the hours of highest temperature (around 35° Celsius). The visits lasted between 30 and 90 minutes. The wasps hovered over the nest entrances or looked for worker ants in the surrounding area when going out to forage or when returning to the nest carrying prey (thus, walking slowly). The wasps’ attacks usually occurred during the brief and characteristic stops of <italic><tp:taxon-name>Cataglyphis</tp:taxon-name></italic> ants when marching. The wasp was extremely fast, flying at a height of about 1 cm over the ground. In order to observe and record the wasp’s oviposition behaviour, the very speedy workers of <italic><tp:taxon-name>Cataglyphis ibericus</tp:taxon-name></italic> were kept quiet by means of baits such as <italic><tp:taxon-name>Messor barbarus</tp:taxon-name></italic> cadavers -a usual prey of this species- and honey (<xref ref-type="fig" rid="F10">Fig. 15</xref>).
                    </p><p>When the wasp approaches, the ant is often aware of its presence, aggressively turning around with opened mandibles, or extending the hind or middle legs to hit the wasp even if it comes from behind (<xref ref-type="fig" rid="F11">Fig. 16</xref>). This defensive behaviour is very common and sometimes prevents the wasp from alighting and ovipositing.
                    </p><p><!--PageBreak--><italic><tp:taxon-name>Kollasmosoma sentum</tp:taxon-name></italic> attacks the ant from behind, and oviposition takes place into both the dorsal and ventral surface of the ant’s metasoma, more rarely into its apex (Movie <italic><tp:taxon-name>Kollasmosoma</tp:taxon-name></italic>, Appendix II). (On one exceptional occasion, a wasp was observed attacking the ant’s head). In all the cases observed (n= 22) the movements of the wasp’s metasoma during oviposition, and hence the insertion of the ovipositor, followed the direction of the postero-anterior axis of the ant’s metasoma, which suggests that the ovipositor may be inserted through an intersegmental membrane. Basically, two alighting strategies have been observed for achieving the postero-anterior insertion of the ovipositor; strategies that depend on the flight direction of the wasp’s attack and on the inclination of the ant’s metasoma, this last varying from an horizontal position to a vertical one, perpendicular to the ground surface and distinctive for the genus <italic><tp:taxon-name>Cataglyphis</tp:taxon-name></italic>.
                    </p><p>1) Horizontal alighting: the wasp follows an ant with its metasoma in, or near, a horizontal position, approaches it from behind, in the direction of the longitudinal axis of the ant, and extends the fore legs until grasping the dorsal metasomal surface with its tarsi. With this grasp the wasp jumps over the ant’s metasoma, lays down the middle and hind legs, and folds its wings before starting to oviposit (<xref ref-type="fig" rid="F12">Fig. 17</xref>).
                    </p><p>2) Vertical alighting: the wasp follows an ant having its metasoma arranged in vertical position, or forming an angle bigger than 45 degrees with the ground surface. It approaches the ant from behind, sometimes following a direction deviating from the longitudinal axis of the ant, and extends its fore legs until grasping the ventral metasomal surface with the tarsi. Now, with this grasp, the wasp accomplishes two kinds of rotational movements, which vary according to both the flight direction of the wasp and the inclination of the ant’s metasoma. An example of this surprising pirouette, that fully involves the two rotations, occurs when the wasp, in horizontal flight, approaches an ant’s metasoma placed in a vertical position (<xref ref-type="fig" rid="F13">Fig. 18</xref> and the first two sequences of Movie <italic><tp:taxon-name>Kollasmosoma</tp:taxon-name></italic>). After grasping the ant’s metasoma with the tarsi, and being perpendicularly aligned with respect to it, the wasp starts a 180° rotation around its longitudinal axis. At the same time, the wasp rotates vertically, approaching the metasoma. As a result of both rotational movements, the wasp alights downwards, allowing it to insert the ovipositor following the direction of the postero-anterior axis of the ant’s metasoma.
                    </p><p>It is interesting that during the rotation movements of the wasp, its fore tarsi (<xref ref-type="fig" rid="F14">Fig. 19</xref>) keep permanent contact with the ant’s metasoma. To achieve rotation around<!--PageBreak--><!--PageBreak--> its longitudinal axis (without lifting the legs off), the tarsi are placed slightly separated, one over the other, on the ventral surface of the ant’s metasoma (<xref ref-type="fig" rid="F15">Figs 20</xref> and <xref ref-type="fig" rid="F16">21</xref>). If the right tarsus is placed over the left one, the wasp rotates counter clockwise; if the left <!--PageBreak-->tarsus is placed over the right one, the rotation is clockwise. This longitudinal disposition of the wasp’s tarsi on the ant’s metasoma is, therefore, a behavioural adaptation to enable the necessary rotation of the body before oviposition.
                    </p><p>The rapid insertion of the ovipositor follows a uniform behavioural pattern. When alighting, the wasp grasps the ant’s metasoma with its three pairs of legs and folds its wings. Immediately, the wasp moves gradually backwards toward a perpendicular position with respect to the metasoma surface, the apex of its metasoma remaining over the ant’s metasoma. A good example is offered during horizontal alighting (<xref ref-type="fig" rid="F17">Fig. 22</xref>): the body of the wasp goes back tending to the vertical position. Before reaching the vertical, the apex of the wasp’s metasoma moves down, presumably inserting the ovipositor into the ant’s metasoma. At the vertical position, the apex of the wasp’s metasoma presses down on the ant’s metasoma, completely attaching to it. The wasp continues leaning backwards some way beyond the vertical and, finally, takes flight backwards.
                    </p><p>Regarding the oviposition behaviour of <italic><tp:taxon-name>Kollasmosoma sentum</tp:taxon-name></italic> sp. n., the probable function of the ventral spine, peculiar to this species, located on the fifth sternite (anterior to the hypopygium; <xref ref-type="fig" rid="F18">Fig. 23</xref>) needs mention. Since the rapid insertion of the ovipositor occurs when the wasp is in or near a perpendicular position with respect to the surface of the ant’s metasoma (most likely with the fore legs detached from it), the ventral spine could serve to fix the wasp’s position and act as a supporting point for the oviposition movements of the wasp’s metasoma.<!--PageBreak-->
                    </p><p>The whole oviposition behaviour of <italic><tp:taxon-name>Kollasmosoma sentum</tp:taxon-name></italic> sp. n. (comprising the grasping of the ant by the wasp and the insertion of the ovipositor, until flight; <xref ref-type="fig" rid="F40">Fig. 79</xref>) lasted a mean of 0.052 seconds (95% confidence interval: 0.047–0.057; N = 19; SE = 0.002), with a median of 0.050 seconds (interquartile range: 0.047–0.057).
                    </p></tp:treatment-sec><tp:treatment-sec sec-type="Diagnosis"><title>Diagnosis.</title><p>Outer spur of hind tibia of female normal and apically acute (<xref ref-type="fig" rid="F9">Fig. 13</xref>); fifth metasomal sternite of female with an apical spine (<xref ref-type="fig" rid="F9">Figs 14</xref>, <xref ref-type="fig" rid="F18">23</xref>); face strongly convex (<xref ref-type="fig" rid="F9">Fig. 9</xref>); height of eye about 3.6 times width of temple in lateral view (<xref ref-type="fig" rid="F9">Fig. 9</xref>); dorsal face of propodeum shorter than metanotum (<xref ref-type="fig" rid="F9">Fig. 10</xref>); pedicellus of female distinctly protruding (<xref ref-type="fig" rid="F9">Fig. 11</xref>); fore tarsus of female about 1.9 times as long as middle tarsus.
                    </p></tp:treatment-sec><tp:treatment-sec sec-type="Description"><title>Description.</title><p>Holotype, ♀, length of body 2.0 mm, of fore wing 1.4 mm.</p><p><italic>Head.</italic> Length of third segment of antenna 0.5 times fourth segment, length of third, fourth and penultimate segments 0.5, 0.8 and 1.0 times their width, respectively, and basal segments with distinct setae; pedicellus distinctly protruding and larger than scapus; face strongly convex and densely setose (<xref ref-type="fig" rid="F9">Fig. 9</xref>), without facial tubercles and bristles; length of eye 2.4 times temple in dorsal view; height of eye about 3.6 times width of temple in lateral view (<xref ref-type="fig" rid="F9">Fig. 9</xref>); vertex superficially granulate and having a satin sheen; temples roundly narrowed behind eyes; OOL:diameter of ocellus:POL  = 5:4:20; length of malar space 0.05 times height of eye, eye nearly touching base of mandible.
                    </p><p><italic>Mesosoma.</italic> Length of mesosoma 1.1 times its height; mesoscutum evenly granulate; scutellum granulate and distinctly convex; precoxal sulcus absent; mesopleuron superficially granulate, but speculum shiny and largely smooth; mesosternal sulcus narrow and micro-crenulate; metanotum without a median carina and longer than dorsal face of propodeum; propodeum finely rugulose, dorsal face much shorter than posterior face, with satin sheen, without a median carina and no medial areola and its spiracle small and far in front of middle of propodeum.
                    </p><p><italic>Wings.</italic> Fore wing: parastigma comparatively large (<xref ref-type="fig" rid="F8">Fig. 8</xref>); vein SR distinctly pigmented; basal half of wing much less densely setose than its distal half. Hind wing: wing membrane sparsely setose basally.
                    </p><p><!--PageBreak--><italic>Legs.</italic> Hind coxa partly superficially micro-granulate, nearly smooth and with satin sheen; fore coxa nearly flat ventrally; all tarsal claws slender and simple; length of femur, tibia and basitarsus of hind leg 2.9, 4.5 and 4.0 times their width, respectively; fore femur moderately curved in dorsal view, compressed and apically without tooth; fore tibia without protuberances and evenly densely setose, its length 6.3 times its maximum width in lateral view; fore tarsus 1.9 times as long as middle tarsus and 1.6 times as long as fore tibia; fore tibial spur slightly curved and 0.7 times as long as fore basitarsus and 0.4 times fore tibia (<xref ref-type="fig" rid="F9">Fig. 12</xref>); spurs of hind tibia acute apically, their length 1.1 and 1.0 times hind basitarsus.
                    </p><p><italic>Metasoma.</italic> Length of first tergite 0.6 times its apical width, its surface with satin sheen, granulate, basally and medially flat, and its spiracles not protruding and near apex of tergite; second and third tergites superficially granulate; second metasomal suture obsolescent; remainder of metasoma largely smooth and depressed; fifth sternite with a large and acute apical spine (<xref ref-type="fig" rid="F9">Fig. 14</xref>); setae of metasoma spread and short; second tergite with sharp lateral crease; length of ovipositor sheath 0.05 times fore wing.
                    </p><p><italic>Colour.</italic> Black; face, clypeus, labrum, malar space, frons antero-laterally and medially, palpi, propleuron, tegula, wings basally, fore and middle legs white; scapus and pedicellus, and hind leg ivory, but hind tarsus dorsally infuscate; pronotal side with brown patch; veins brown; remainder of antenna, humeral plate largely, metasoma laterally, parastigma and pterostigma largely dark brown; wing membrane subhyaline.<!--PageBreak--><!--PageBreak-->
                    </p><p><italic>Variation.</italic> Length of body 1.8–2.1 mm, of fore wing 1.1–1.4 mm, all females have 12 antennal segments; pronotal side may be largely brown.
                    </p></tp:treatment-sec><tp:treatment-sec sec-type="Etymology"><title>Etymology.</title><p>From “sentus” (Latin for “thorny, spiny”), because of the unique thorn-like spine of the fifth sternite of the female.</p><fig id="F8" position="float" orientation="portrait"><label>Figure 8.</label><caption><p><italic><tp:taxon-name>Kollasmosoma sentum</tp:taxon-name></italic> sp. n., female, holotype. Habitus lateral.</p></caption><graphic xmlns:xlink="http://www.w3.org/1999/xlink" xlink:href="ZooKeys-125-059-g008.jpg" position="float" orientation="portrait" xlink:type="simple"/></fig><fig id="F9" position="float" orientation="portrait"><label>Figures 9–14.</label><caption><p><italic><tp:taxon-name>Kollasmosoma sentum</tp:taxon-name></italic> sp. n., female, holotype. <bold>9</bold> head lateral <bold>10</bold> profile of posterior half of mesosoma <bold>11</bold> base of antenna lateral <bold>12</bold> fore leg lateral inner side <bold>13</bold> hind tarsus and tibial spurs lateral <bold>14</bold> apex of metasoma lateral. Scale-line = 1.0×, but of 11 1.5×.</p></caption><graphic xmlns:xlink="http://www.w3.org/1999/xlink" xlink:href="ZooKeys-125-059-g009.jpg" position="float" orientation="portrait" xlink:type="simple"/></fig><fig id="F10" position="float" orientation="portrait"><label>Figure 15.</label><caption><p>Baits were used to keep the ants quiet <bold>1</bold> <italic><tp:taxon-name>Messor barbarus</tp:taxon-name></italic> cadavers (red arrow) tied with a thread and fixed to the ground <bold>2</bold> honey (red arrow). Females of <italic><tp:taxon-name>Kollasmosoma sentum</tp:taxon-name></italic> sp. n. are indicated with a yellow arrow.</p></caption><graphic xmlns:xlink="http://www.w3.org/1999/xlink" xlink:href="ZooKeys-125-059-g010.jpg" position="float" orientation="portrait" xlink:type="simple"/></fig><fig id="F11" position="float" orientation="portrait"><label>Figure 16.</label><caption><p> Workers of <italic><tp:taxon-name>Cataglyphis ibericus</tp:taxon-name></italic> hitting females of <italic><tp:taxon-name>Kollasmosoma sentum</tp:taxon-name></italic> sp. n. (red arrow) with its legs (yellow arrow). <bold>1</bold> at the nest entrance <bold>2</bold> and <bold>3</bold> at the baits.</p></caption><graphic xmlns:xlink="http://www.w3.org/1999/xlink" xlink:href="ZooKeys-125-059-g011.jpg" position="float" orientation="portrait" xlink:type="simple"/></fig><fig id="F12" position="float" orientation="portrait"><label>Figure 17.</label><caption><p> Horizontal alighting. <bold>1</bold> female of <italic><tp:taxon-name>Kollasmosoma sentum</tp:taxon-name></italic> sp. n. approaches an ant with the metasoma in horizontal position <bold>2</bold> extends the fore legs (yellow arrow) and grasps the metasoma with the tarsi <bold>3</bold> jumps over the metasoma placing the rest of its legs on it, and folds its wings.</p></caption><graphic xmlns:xlink="http://www.w3.org/1999/xlink" xlink:href="ZooKeys-125-059-g012.jpg" position="float" orientation="portrait" xlink:type="simple"/></fig><fig id="F13" position="float" orientation="portrait"><label>Figure 18.</label><caption><p>Vertical alighting. <bold>1</bold> female of <italic><tp:taxon-name>Kollasmosoma sentum</tp:taxon-name></italic> sp. n. (blue arrow) grasps the ant’s metasoma with its fore tarsi <bold>2</bold> starts a 180° rotation around its longitudinal axis <bold>3</bold> at the same time initiates a second rotation, moving vertically towards the ant’s metasoma <bold>4</bold> alights downwards on the ant’s metasoma.</p></caption><graphic xmlns:xlink="http://www.w3.org/1999/xlink" xlink:href="ZooKeys-125-059-g013.jpg" position="float" orientation="portrait" xlink:type="simple"/></fig><fig id="F14" position="float" orientation="portrait"><label>Figure 19.</label><caption><p> Stereomicroscopic image showing the fore legs of a female of <italic><tp:taxon-name>Kollasmosoma sentum</tp:taxon-name></italic> sp. n.</p></caption><graphic xmlns:xlink="http://www.w3.org/1999/xlink" xlink:href="ZooKeys-125-059-g014.jpg" position="float" orientation="portrait" xlink:type="simple"/></fig><fig id="F15" position="float" orientation="portrait"><label>Figure 20.</label><caption><p>Arrangement of the fore legs a female <italic><tp:taxon-name>Kollasmosoma sentum</tp:taxon-name></italic>sp. n. for the rotation movement. <bold>1</bold> The wasp (the red arrow points the apex of its metasoma) approaches the ant’s metasoma (blue arrow) and extends its fore legs (yellow arrow) <bold>2</bold> the right tarsus is placed over the left one <bold>3</bold> the wasp starts its counter clockwise rotation (yellow arrow points to separation between the fore legs) <bold>4</bold> the wasp alights downwards; at that moment the hind and middle legs (yellow arrow) grasp the ant’s metasoma, and the fore legs move forwards.</p></caption><graphic xmlns:xlink="http://www.w3.org/1999/xlink" xlink:href="ZooKeys-125-059-g015.jpg" position="float" orientation="portrait" xlink:type="simple"/></fig><fig id="F16" position="float" orientation="portrait"><label>Figure 21.</label><caption><p>Arrangement of the fore legs of the female of <italic><tp:taxon-name>Kollasmosoma sentum</tp:taxon-name></italic> sp. n. for the rotation movement. <bold>1</bold> the wasp (the red arrow points the apex of the metasoma) approaches the ant’s metasoma and extends its fore legs <bold>2</bold> the right tarsus (yellow arrow) is placed over the left one <bold>3</bold> and <bold>4</bold> the wasp starts its counter clockwise rotation around its longitudinal axis <bold>5</bold> the wasp is in profile and the right fore leg hides the left one <bold>6</bold> the wasp alights downwards on the ant’s metasoma.</p></caption><graphic xmlns:xlink="http://www.w3.org/1999/xlink" xlink:href="ZooKeys-125-059-g016.jpg" position="float" orientation="portrait" xlink:type="simple"/></fig><fig id="F17" position="float" orientation="portrait"><label>Figure 22.</label><caption><p>Oviposition of <italic><tp:taxon-name>Kollasmosoma sentum</tp:taxon-name></italic> sp. n. <bold>1</bold> After alighting and folding its wings, the wasp begins to lean backwards (the red arrow points to the space between the apex of the wasp’s metasoma and the ant’s metasoma) <bold>2</bold> before reaching the vertical, the apex of the wasp metasoma moves down, presumably inserting the ovipositor <bold>3</bold> at the vertical position, the apex of the wasp’s metasoma is completely attached to the ant’s metasoma <bold>4</bold> and <bold>5</bold> the wasp continues leaning backwards <bold>6</bold> the wasp flies off backwards.</p></caption><graphic xmlns:xlink="http://www.w3.org/1999/xlink" xlink:href="ZooKeys-125-059-g017.jpg" position="float" orientation="portrait" xlink:type="simple"/></fig><fig id="F18" position="float" orientation="portrait"><label>Figure 23.</label><caption><p> <bold>1</bold> Detail of the moment of oviposition of <italic><tp:taxon-name>Kollasmosoma sentum</tp:taxon-name></italic> sp. n. showing the location of the ventral spine (red arrow) <bold>2</bold> stereomicroscopic image showing the ventral spine (red arrow) and the exserted ovipositor (yellow arrow).</p></caption><graphic xmlns:xlink="http://www.w3.org/1999/xlink" xlink:href="ZooKeys-125-059-g018.jpg" position="float" orientation="portrait" xlink:type="simple"/></fig><fig id="F19" position="float" orientation="portrait"><label>Figures 24–27.</label><caption><p><italic><tp:taxon-name>Kollasmosoma cubiceps</tp:taxon-name></italic> (Huddleston), female, paratype. <bold>28.</bold> <italic><tp:taxon-name>Kollasmosoma platamonense</tp:taxon-name></italic> (Huddleston), female, holotype. <bold>29–30.</bold> <italic><tp:taxon-name>Kollasmosoma marikovskii</tp:taxon-name></italic> (Tobias), female, holotype. <bold>24</bold> head lateral <bold>25</bold> hind tibial spurs lateral <bold>26</bold> profile of posterior half of mesosoma <bold>27 28</bold> middle tarsus and tibial spurs lateral <bold>29</bold> antenna lateral <bold>30</bold> head anterior. 24 scale-line = 1.0×, 25–28 1.4×, 29 30 after <xref ref-type="bibr" rid="B55">Tobias (1986)</xref>.</p></caption><graphic xmlns:xlink="http://www.w3.org/1999/xlink" xlink:href="ZooKeys-125-059-g019.jpg" position="float" orientation="portrait" xlink:type="simple"/></fig><fig id="F20" position="float" orientation="portrait"><label>Figures 31–43.</label><caption><p> <italic><tp:taxon-name>Kollasmosoma platamonense</tp:taxon-name></italic> (Huddleston), female, Israel, Eilot. <bold>31</bold> wings <bold>32</bold> palpi <bold>33</bold> hind tibial spurs <bold>34</bold> base of antenna <bold>35</bold> apex of antenna <bold>36</bold> mesosoma dorsal <bold>37</bold> habitus lateral <bold>38</bold> head anterior <bold>39</bold> fore leg <bold>40</bold> hind leg <bold>41</bold> fore tarsal spur <bold>42</bold> firstthird metasomal tergites dorsal <bold>43</bold> head dorsal. 31 36–40 42 43: scale-line = 1.0×, 32–35 41: 2.2×.</p></caption><graphic xmlns:xlink="http://www.w3.org/1999/xlink" xlink:href="ZooKeys-125-059-g020.jpg" position="float" orientation="portrait" xlink:type="simple"/></fig></tp:treatment-sec><tp:treatment-sec><!--Section generated to contain objects referenced in tp:taxon-treatment.--><fig id="F40" position="float" orientation="portrait"><label>Figure 79.</label><caption><p>Duration of the oviposition behaviour (comprising the grasping of the ant by the wasp and the insertion of the ovipositor, until taking off) of three neoneurine <tp:taxon-name>Euphorinae</tp:taxon-name>: <italic><tp:taxon-name>Neoneurus vesculus</tp:taxon-name></italic> sp. n. (N = 17), <italic><tp:taxon-name>Elasmosoma luxemburgense</tp:taxon-name></italic> (N = 38) and <italic><tp:taxon-name>Kollasmosoma sentum</tp:taxon-name></italic> sp. n. (N = 19). Interquartile ranges and outlier data are given.</p></caption><graphic xmlns:xlink="http://www.w3.org/1999/xlink" xlink:href="ZooKeys-125-059-g040.jpg" position="float" orientation="portrait" xlink:type="simple"/></fig></tp:treatment-sec><ref-list><ref id="B25"><mixed-citation xmlns:xlink="http://www.w3.org/1999/xlink" xlink:type="simple"><person-group><name name-style="western"><surname>Huddleston</surname><given-names>T</given-names></name></person-group> (<year>1976</year>)<article-title> A revision of <italic>Elasmosoma</italic> Ruthe (Hymenoptera, Braconidae) with two new species from Mongolia.</article-title><source>Annales Historico-Naturales Musei Nationalis Hungarici </source><volume>68</volume>: <fpage>215</fpage>-<lpage>225</lpage>.</mixed-citation></ref><ref id="B5"><mixed-citation xmlns:xlink="http://www.w3.org/1999/xlink" xlink:type="simple"><person-group><name name-style="western"><surname>van Achterberg</surname><given-names>C</given-names></name><name name-style="western"><surname>Argaman</surname><given-names>Q</given-names></name></person-group> (<year>1993</year>)<article-title> <italic>Kollasmosoma</italic> gen. nov. and a key to the genera of the subfamily Neoneurinae (Hymenoptera: Braconidae).</article-title><source>Zoologische Mededelingen Leiden </source><volume>67</volume>: <fpage>63</fpage>-<lpage>74</lpage>.</mixed-citation></ref><ref id="B55"><mixed-citation xmlns:xlink="http://www.w3.org/1999/xlink" xlink:type="simple"><person-group><name name-style="western"><surname>Tobias</surname><given-names>VI</given-names></name></person-group> (<year>1986</year>)<article-title> Braconidae.</article-title> In: <person-group><name name-style="western"><surname>Medvedev</surname><given-names>GS</given-names></name></person-group> (<role>Ed</role>). <issue-title> Opredelitel Nasekomych Evrospeiskoi Tsasti SSSR 3, Peredpontdatokrylye 4. Opr.</issue-title><source>Faune SSSR </source><volume>145</volume>: <fpage>1</fpage>–<lpage>501</lpage>.(in Russian)</mixed-citation></ref></ref-list></tp:taxon-treatment>
