# Supplementary material for: Oviposition behaviour of four ant parasitoids (Hymenoptera, Braconidae, Euphorinae, Neoneurini and Ichneumonidae, Hybrizontinae), with the description of three new European species
Source: Zookeys. 2011 Aug 26;(125):59–106. doi: 10.3897/zookeys.125.1754 (PMC3185369; doi:10.3897/zookeys.125.1754)
Supplement: XML Treatment for Neoneurus [file zookeys.125.1754-treatment4.xml]

<!DOCTYPE tp:taxon-treatment
  PUBLIC "-//TaxonX//DTD Taxonomic Treatment Publishing DTD v0 20100105//EN" "tax-treatment-NSO.dtd">
<tp:taxon-treatment xmlns:tp="http://www.plazi.org/taxpub"><tp:treatment-meta><mixed-citation publication-type="journal"><person-group><name><surname>Gómez Durán</surname><given-names>José-María</given-names></name><name><surname>van Achterberg</surname><given-names>Cornelis</given-names></name></person-group><article-title>Oviposition behaviour of four ant parasitoids (Hymenoptera, Braconidae, Euphorinae, Neoneurini and Ichneumonidae, Hybrizontinae), with the description of three new European species</article-title><source>Zookeys</source><day>26</day><month>8</month><year>2011</year><volume>2011</volume><issue>125</issue><fpage>59</fpage><lpage>106</lpage><pub-id pub-id-type="doi">10.3897/zookeys.125.1754</pub-id></mixed-citation></tp:treatment-meta><tp:nomenclature><tp:taxon-name>
                        <tp:taxon-name-part taxon-name-part-type="genus">Neoneurus</tp:taxon-name-part>
                    <object-id xmlns:xlink="http://www.w3.org/1999/xlink" xlink:type="simple">http://species-id.net/wiki/Neoneurus</object-id>
                    </tp:taxon-name><tp:taxon-authority>Haliday, 1838</tp:taxon-authority><xref ref-type="fig" rid="F21">Fig. 44</xref><tp:nomenclature-citation-list><tp:nomenclature-citation><tp:taxon-name>Neoneurus</tp:taxon-name><comment><xref ref-type="bibr" rid="B22">Haliday, 1838</xref>: 213 (no species). Type species (= first species included by <xref ref-type="bibr" rid="B34">Marshall (1897)</xref>: <italic><tp:taxon-name>Neoneurus halidaii</tp:taxon-name></italic> Marshall, 1897 (examined; = <italic><tp:taxon-name>Neoneurus auctus</tp:taxon-name></italic> (Thomson, 1895); examined).</comment></tp:nomenclature-citation></tp:nomenclature-citation-list></tp:nomenclature><tp:treatment-sec sec-type="Key to Palaearctic species of the genus Neoneurus Haliday"><title>Key to Palaearctic species of the genus <italic><tp:taxon-name>Neoneurus</tp:taxon-name></italic> Haliday
                    </title><table-wrap content-type="key" position="anchor" orientation="portrait"><table><tbody><tr><td rowspan="1" colspan="1">1</td><td rowspan="1" colspan="1">Females: third and following antennal segments with short and adpressed setae; fore tibia widened subbasally (<xref ref-type="fig" rid="F22">Figs 46</xref>, <xref ref-type="fig" rid="F22">49</xref>); metasoma apically with a strongly downcurved ovipositor and a short and elliptical ovipositor sheath (<xref ref-type="fig" rid="F23">Fig. 53</xref>)
                                    </td><td rowspan="1" colspan="1">2</td></tr><tr><td rowspan="1" colspan="1">–</td><td rowspan="1" colspan="1">Males: third and following antennal segments with medium-sized and erect setae; fore tibia narrow subbasally (<xref ref-type="fig" rid="F22">Figs 47, 50</xref>); ovipositor and ovipositor sheath absent
                                    </td><td rowspan="1" colspan="1">7<named-content xmlns:xlink="http://www.w3.org/1999/xlink" content-type="dwc:remarks" xlink:type="simple">Note. Males are unknown of the C. Asian <italic><tp:taxon-name>Neoneurus curvicalcar</tp:taxon-name></italic> Belokobylskij, 1986, and the European <italic><tp:taxon-name>Neoneurus vesculus</tp:taxon-name></italic>sp. n. and <italic><tp:taxon-name>Neoneurus recticalcar</tp:taxon-name></italic> sp. n.</named-content></td></tr><tr><td rowspan="1" colspan="1">2</td><td rowspan="1" colspan="1">Fore femur straight in dorsal view (<xref ref-type="fig" rid="F22">Fig. 45</xref>) and comparatively narrow in lateral view (<xref ref-type="fig" rid="F22">Fig. 46</xref>); face without facial tubercles and bristles (<xref ref-type="fig" rid="F22">Fig. 48</xref>); fore tibia without protuberances (<xref ref-type="fig" rid="F22">Fig. 46</xref>); fore basitarsus 0.7–0.9 times as long as fore tibia (<xref ref-type="fig" rid="F22">Fig. 46</xref>); [fore tibial spur 0.3–0.5 times hind basitarsus and its apical half narrow (<xref ref-type="fig" rid="F22">Fig. 46</xref>); vertex finely transversely striate or rugulose; tegulae pale yellowish; anterior subalar prominence pale dark brown; pedicellus brown, darker than yellowish scapus; only European species with entirely black or dark brown metasoma]; W &amp; E Palaearctic
                                    </td><td rowspan="1" colspan="1"><italic><tp:taxon-name>Neoneurus auctus</tp:taxon-name></italic> (Thomson, 1895)</td></tr><tr><td rowspan="1" colspan="1">–</td><td rowspan="1" colspan="1">Fore femur curved in dorsal view (<xref ref-type="fig" rid="F2">Figs 51</xref>, <xref ref-type="fig" rid="F25">56, 59, 69</xref>) and comparatively wide in lateral view (<xref ref-type="fig" rid="F22">Figs 50</xref>, <xref ref-type="fig" rid="F25">58</xref>, <xref ref-type="fig" rid="F32">70</xref>); face with pair of facial tubercles and a central bristle (<xref ref-type="fig" rid="F22">Figs 52</xref>, <xref ref-type="fig" rid="F25">57, 60</xref>, <xref ref-type="fig" rid="F27">62</xref>, <xref ref-type="fig" rid="F32">67</xref>); fore tibia with protuberances (<xref ref-type="fig" rid="F22">Figs 49</xref>, <xref ref-type="fig" rid="F25">55</xref>, <xref ref-type="fig" rid="F25">58</xref>, <xref ref-type="fig" rid="F28">63</xref>, <xref ref-type="fig" rid="F32">68</xref>); fore basitarsus about 0.5 times as long as fore tibia and apical half gradually narrowed (<xref ref-type="fig" rid="F22">Figs 49</xref>, <xref ref-type="fig" rid="F25">55</xref>, <xref ref-type="fig" rid="F25">58</xref>)
                                    </td><td rowspan="1" colspan="1">3</td></tr><tr><td rowspan="1" colspan="1">3</td><td rowspan="1" colspan="1">Anterior subbasal tooth of fore tibia minute (<xref ref-type="fig" rid="F22">Figs 49</xref>, <xref ref-type="fig" rid="F25">55</xref>); posterior longitudinal carina of fore tibia short (<xref ref-type="fig" rid="F22">Figs 49</xref>, <xref ref-type="fig" rid="F25">55</xref>)
                                    </td><td rowspan="1" colspan="1">4</td></tr><tr><td rowspan="1" colspan="1">–</td><td rowspan="1" colspan="1">Anterior subbasal tooth of fore tibia wide triangular (<xref ref-type="fig" rid="F25">Figs 58</xref>, <xref ref-type="fig" rid="F32">68</xref>); posterior longitudinal carina of fore tibia long, surpassing middle of tibia (<xref ref-type="fig" rid="F25">Fig. 58</xref>)
                                    </td><td rowspan="1" colspan="1">5</td></tr><tr><td rowspan="1" colspan="1">4</td><td rowspan="1" colspan="1">Fore tibial spur nearly straight and 0.7–0.8 times as long as fore basitarsus (<xref ref-type="fig" rid="F25">Fig. 55</xref>); facial tubercles minute, with slender bristle and distance between <!--PageBreak-->bristles 1.2–1.3 times width of scapus (<xref ref-type="fig" rid="F25">Fig. 57</xref>); apical tooth of fore femur medium-sized (<xref ref-type="fig" rid="F25">Fig. 56</xref>); fore tibia 4.5–5.0 times as long as wide (<xref ref-type="fig" rid="F25">Fig. 57</xref>); mesopleuron sometimes partly pale yellowish medially; W Palaearctic
                                    </td><td rowspan="1" colspan="1"><italic><tp:taxon-name>Neoneurus recticalcar</tp:taxon-name></italic> van Achterberg, sp. n.</td></tr><tr><td rowspan="1" colspan="1">–</td><td rowspan="1" colspan="1">Fore tibial spur strongly curved and 0.8–0.9 times as long as fore basitarsus (<xref ref-type="fig" rid="F22">Fig. 49</xref>); facial tubercles medium-sized, with robust bristle and distance between bristles about equal to width of scapus (<xref ref-type="fig" rid="F22">Fig. 52</xref>); apical tooth of fore femur minute (<xref ref-type="fig" rid="F22">Fig. 51</xref>); fore tibia about 6 times as long as wide (<xref ref-type="fig" rid="F22">Fig. 49</xref>); mesopleuron dark brown medially; W &amp; E Palaearctic
                                    </td><td rowspan="1" colspan="1"><italic><tp:taxon-name>Neoneurus clypeatus</tp:taxon-name></italic> (Foerster, 1862)</td></tr><tr><td rowspan="1" colspan="1">5</td><td rowspan="1" colspan="1">Posterior longitudinal carina of fore tibia with a submedial thorn-like protuberance; facial tubercles thick and nearly as long as pedicellus; [fore tibial spur distinctly curved in both sexes]; E Palaearctic (Mongolia)</td><td rowspan="1" colspan="1"><italic><tp:taxon-name>Neoneurus armatus</tp:taxon-name></italic> Tobias, 1977</td></tr><tr><td rowspan="1" colspan="1">–</td><td rowspan="1" colspan="1">Posterior longitudinal carina of fore tibia without a submedial thorn-like protuberance (<xref ref-type="fig" rid="F25">Figs 58</xref>, <xref ref-type="fig" rid="F32">68</xref>); facial tubercles shorter than pedicellus (<xref ref-type="fig" rid="F25">Figs 60</xref>, <xref ref-type="fig" rid="F32">67</xref>)
                                    </td><td rowspan="1" colspan="1">6</td></tr><tr><td rowspan="1" colspan="1">6</td><td rowspan="1" colspan="1">Pair of facial bristles minute, 0.2 times as long as pedicellus and distance between bristles about 1.2 times width of scapus (<xref ref-type="fig" rid="F25">Fig. 60</xref>); posterior subbasal tooth of fore tibia small, narrow (<xref ref-type="fig" rid="F25">Fig. 58</xref>); SW Palaearctic
                                    </td><td rowspan="1" colspan="1"><italic><tp:taxon-name>Neoneurus vesculus</tp:taxon-name></italic> van Achterberg &amp; Gómez, sp. n. <!--PageBreak--></td></tr><tr><td rowspan="1" colspan="1">–</td><td rowspan="1" colspan="1">Pair of facial bristles medium-sized, about as long as pedicellus and distance between bristles about equal to width of scapus (<xref ref-type="fig" rid="F32">Fig. 67</xref>); posterior subbasal tooth of fore tibia medium-sized, wide triangular or falcate (<xref ref-type="fig" rid="F32">Fig. 68</xref>); E Palaearctic (Kazakhstan)
                                    </td><td rowspan="1" colspan="1"><italic><tp:taxon-name>Neoneurus curvicalcar</tp:taxon-name></italic> Belokobylskij, 1986</td></tr><tr><td rowspan="1" colspan="1">7</td><td rowspan="1" colspan="1">Hind femur partly dark brown or black; fore tibial spur strongly curved; [vertex finely granulate; clypeus black]; Mongolia</td><td rowspan="1" colspan="1"><italic><tp:taxon-name>Neoneurus armatus</tp:taxon-name></italic> Tobias, 1977</td></tr><tr><td rowspan="1" colspan="1">–</td><td rowspan="1" colspan="1">Hind femur yellowish-brown or brown, sometimes infuscate basally; fore tibial spur moderately curved or nearly straight (<xref ref-type="fig" rid="F22">Figs 47, 50</xref>)
                                    </td><td rowspan="1" colspan="1">8</td></tr><tr><td rowspan="1" colspan="1">8</td><td rowspan="1" colspan="1">Length of fore tarsus 1.8–2.0 times fore tibia and tibia widened apically (<xref ref-type="fig" rid="F22">Fig. 47</xref>); fore tibial spur straight or nearly so and with medium-sized setae (<xref ref-type="fig" rid="F22">Fig. 47</xref>); clypeus with satin sheen and transversely striate; epistomal suture obsolescent laterally; vertex dorsally transversely striate or rugulose; W &amp; E Palaearctic
                                    </td><td rowspan="1" colspan="1"><italic><tp:taxon-name>Neoneurus auctus</tp:taxon-name></italic> (Thomson, 1895)
                                    </td></tr><tr><td rowspan="1" colspan="1">–</td><td rowspan="1" colspan="1">Length of fore tarsus 1.2–1.5 times fore tibia and tibia slender apically (<xref ref-type="fig" rid="F22">Fig. 50</xref>); fore tibial spur moderately curved and with short setae (<xref ref-type="fig" rid="F22">Fig. 50</xref>); clypeus shiny and smooth or nearly so; epistomal suture distinct laterally; vertex dorsally finely granulate or coriaceous; W &amp; E Palaearctic
                                    </td><td rowspan="1" colspan="1"><italic><tp:taxon-name>Neoneurus clypeatus</tp:taxon-name></italic> (Foerster, 1862)</td></tr></tbody></table></table-wrap></tp:treatment-sec><tp:treatment-sec><!--Section generated to contain objects referenced in tp:taxon-treatment.--><fig id="F21" position="float" orientation="portrait"><label>Figure 44.</label><caption><p> <italic><tp:taxon-name>Neoneurus auctus</tp:taxon-name></italic> (Thomson), female, Netherlands, Oostkapelle. Habitus lateral.</p></caption><graphic xmlns:xlink="http://www.w3.org/1999/xlink" xlink:href="ZooKeys-125-059-g021.jpg" position="float" orientation="portrait" xlink:type="simple"/></fig><fig id="F22" position="float" orientation="portrait"><label>Figures 45–48.</label><caption><p> <italic><tp:taxon-name>Neoneurus auctus</tp:taxon-name></italic> (Thomson), female, Netherlands, Oostkapelle, but <bold>47</bold> male, Norway, Lom. <bold>49–52.</bold> <italic><tp:taxon-name>Neoneurus clypeatus</tp:taxon-name></italic> (Foerster), female, Netherlands, Meijendel, but <bold>50</bold> male of same locality<bold>. 45–51</bold> fore femur dorsal <bold>46, 47, 49, 50</bold> fore leg inner side lateral <bold>48, 52</bold> face dorsal. <bold>ast</bold> anterior subbasal tooth <bold>at</bold> apical tooth <bold>plc</bold> posterior longitudinal carina.</p></caption><graphic xmlns:xlink="http://www.w3.org/1999/xlink" xlink:href="ZooKeys-125-059-g022.jpg" position="float" orientation="portrait" xlink:type="simple"/></fig><fig id="F23" position="float" orientation="portrait"><label>Figure 53.</label><caption><p> <italic><tp:taxon-name>Neoneurus clypeatus</tp:taxon-name></italic> (Foerster), female, Netherlands, ‘t Harde. Habitus lateral.</p></caption><graphic xmlns:xlink="http://www.w3.org/1999/xlink" xlink:href="ZooKeys-125-059-g023.jpg" position="float" orientation="portrait" xlink:type="simple"/></fig><fig id="F2" position="float" orientation="portrait"><label>Figure 2.</label><caption><p> <bold>1</bold> female of <italic><tp:taxon-name>Elasmosoma luxemburgense</tp:taxon-name></italic> approaches the ant’s metasoma with the hind legs extended in curved shape (arrow) <bold>2</bold> the fore legs are darted forward (arrow) <bold>3</bold> when alighting the hind legs brace the apex of the ant’s metasoma (arrow).</p></caption><graphic xmlns:xlink="http://www.w3.org/1999/xlink" xlink:href="ZooKeys-125-059-g002.jpg" position="float" orientation="portrait" xlink:type="simple"/></fig><fig id="F25" position="float" orientation="portrait"><label>Figures 55–57.</label><caption><p> <italic><tp:taxon-name>Neoneurus recticalcar</tp:taxon-name></italic> sp. n., female, holotype. <bold>58–60.</bold> <italic><tp:taxon-name>Neoneurus vesculus</tp:taxon-name></italic> sp. n., female, holotype. <bold>55, 58</bold> fore leg inner side lateral <bold>56, 59</bold> fore femur dorsal <bold>57, 60</bold> face dorsal. 55–57 scale-line = 1.0× 58–60 1.2×. ast = anterior subbasal tooth <bold>at</bold> apical tooth <bold>plc</bold> posterior longitudinal carina <bold>pst</bold> posterior subbasal tooth.</p></caption><graphic xmlns:xlink="http://www.w3.org/1999/xlink" xlink:href="ZooKeys-125-059-g025.jpg" position="float" orientation="portrait" xlink:type="simple"/></fig><fig id="F32" position="float" orientation="portrait"><label>Figures 67–71.</label><caption><p> <italic><tp:taxon-name>Neoneurus curvicalcar</tp:taxon-name></italic> Belokobylskij, female, holotype. <bold>67</bold> head dorsal <bold>68</bold> fore tibia inner side lateral <bold>69</bold> fore femur dorsal <bold>70</bold> fore femur lateral <bold>71</bold> fore tibial spur. After Belokobylskij (1986).</p></caption><graphic xmlns:xlink="http://www.w3.org/1999/xlink" xlink:href="ZooKeys-125-059-g032.jpg" position="float" orientation="portrait" xlink:type="simple"/></fig><fig id="F27" position="float" orientation="portrait"><label>Figure 62.</label><caption><p> Female of <italic><tp:taxon-name>Neoneurus vesculus</tp:taxon-name></italic>sp. n. <bold>1</bold> standing on the ground <bold>2</bold> on a grass stem and <bold>3</bold> hovering over the nest entrance.</p></caption><graphic xmlns:xlink="http://www.w3.org/1999/xlink" xlink:href="ZooKeys-125-059-g027.jpg" position="float" orientation="portrait" xlink:type="simple"/></fig><fig id="F28" position="float" orientation="portrait"><label>Figure 63.</label><caption><p> <bold>1</bold> female of <italic><tp:taxon-name>Neoneurus vesculus</tp:taxon-name></italic>sp. n. hovering over the nest entrance <bold>2</bold> worker of <italic><tp:taxon-name>Formica cunicularia</tp:taxon-name></italic> showing the mesonotum (yellow arrow) where the wasp’s head will hit, and the mesopleuron (red arrow) that will be braced by the wasp’s legs <bold>3</bold> after the first hit, the wasp’s metasoma is positioned vertically and its wings are folded.</p></caption><graphic xmlns:xlink="http://www.w3.org/1999/xlink" xlink:href="ZooKeys-125-059-g028.jpg" position="float" orientation="portrait" xlink:type="simple"/></fig></tp:treatment-sec><ref-list><ref id="B22"><mixed-citation xmlns:xlink="http://www.w3.org/1999/xlink" xlink:type="simple"><person-group><name name-style="western"><surname>Haliday</surname><given-names>AH</given-names></name></person-group> (<year>1838</year>)<article-title> Essay on the classification of parasitic Hymenoptera.</article-title><source>Entomological magazine</source><volume>5</volume>(<issue>3</issue>): <fpage>209</fpage>–<lpage>248</lpage>.</mixed-citation></ref><ref id="B34"><mixed-citation xmlns:xlink="http://www.w3.org/1999/xlink" xlink:type="simple"><person-group><name name-style="western"><surname>Marshall</surname><given-names>TA</given-names></name></person-group> (<year>1897</year>)<article-title> Rare Hymenoptera and Diptera in Cornwall.</article-title><source>Entomologist’s Monthly Magazine </source><volume>33</volume>: <fpage>149</fpage>-<lpage>150</lpage>.</mixed-citation></ref></ref-list></tp:taxon-treatment>
