# Supplementary material for: Oviposition behaviour of four ant parasitoids (Hymenoptera, Braconidae, Euphorinae, Neoneurini and Ichneumonidae, Hybrizontinae), with the description of three new European species
Source: Zookeys. 2011 Aug 26;(125):59–106. doi: 10.3897/zookeys.125.1754 (PMC3185369; doi:10.3897/zookeys.125.1754)
Supplement: XML Treatment for Neoneurus auctus [file zookeys.125.1754-treatment5.xml]

<!DOCTYPE tp:taxon-treatment
  PUBLIC "-//TaxonX//DTD Taxonomic Treatment Publishing DTD v0 20100105//EN" "tax-treatment-NSO.dtd">
<tp:taxon-treatment xmlns:tp="http://www.plazi.org/taxpub"><tp:treatment-meta><mixed-citation publication-type="journal"><person-group><name><surname>Gómez Durán</surname><given-names>José-María</given-names></name><name><surname>van Achterberg</surname><given-names>Cornelis</given-names></name></person-group><article-title>Oviposition behaviour of four ant parasitoids (Hymenoptera, Braconidae, Euphorinae, Neoneurini and Ichneumonidae, Hybrizontinae), with the description of three new European species</article-title><source>Zookeys</source><day>26</day><month>8</month><year>2011</year><volume>2011</volume><issue>125</issue><fpage>59</fpage><lpage>106</lpage><pub-id pub-id-type="doi">10.3897/zookeys.125.1754</pub-id></mixed-citation></tp:treatment-meta><tp:nomenclature><tp:taxon-name>
                        <tp:taxon-name-part taxon-name-part-type="genus">Neoneurus</tp:taxon-name-part>
                        <tp:taxon-name-part taxon-name-part-type="species">auctus</tp:taxon-name-part>
                    <object-id xmlns:xlink="http://www.w3.org/1999/xlink" xlink:type="simple">http://species-id.net/wiki/Neoneurus_auctus</object-id>
                    </tp:taxon-name><tp:taxon-authority>(Thomson, 1895)</tp:taxon-authority><xref ref-type="fig" rid="F21">Figs 44</xref><xref ref-type="fig" rid="F22">–48</xref></tp:nomenclature><tp:treatment-sec sec-type="Synonyms"><title>Synonyms.</title><p><italic><tp:taxon-name>Neoneurus halidaii</tp:taxon-name></italic> Marshall, 1897 (examined); <italic><tp:taxon-name>Euphorus bistigmaticus</tp:taxon-name></italic> Morley, 1909 (synonymised by <xref ref-type="bibr" rid="B49">Shaw (1992)</xref>).
                    </p></tp:treatment-sec><tp:treatment-sec sec-type="Material"><title>Material.</title><p>(all RMNH unless otherwise indicated) Austria (Aschbach, 1400 m; Bach, Lechtal, 1200 m), Bulgaria (Rogen; h. Teneran; Batak; Smoljanski esera; h. Erqupria; Jemkovo; m. Nektenica; Gababovo (all Rhodopi)), England (RMS: Midhurst Common, W. Sussex, hovering above and swooping down on <italic><tp:taxon-name>Formica rufa</tp:taxon-name></italic> L., with short abdominal contact observed; Ascot, Berkshire), Finland (Enontekiö, Lappland; Kangaslampi (RMS); Sb, Savonranta, Muhamäki, in window trap on dead aspen (Museum Helsinki), France (Pèzénar), Germany (Ottmaring, Bayern), Netherlands (Otterlo, with <italic><tp:taxon-name>Formica nigricans</tp:taxon-name></italic> Emery, 1909 (= <italic><tp:taxon-name>Formica pratensis</tp:taxon-name></italic> Retzius, 1783); ‘t Harde; Naarden; Oostkapelle, Oranjezon), Norway (Bvardalen, flying over <italic><tp:taxon-name>Formica aquilonia</tp:taxon-name></italic> Yarrow; Sandfjellet, Bergen, id.; Lom, Lia, Oppland), Scotland (RMS: Morrone Birkwood, Aberdeenshire), Sweden (Romelson, Västerbotten (RMS)), Ukraine (Kanev). Mainly collected in May to early August, one specimen from Bulgaria was collected at the end of August. France and Netherlands are new records.
                    </p></tp:treatment-sec><tp:treatment-sec sec-type="Notes"><title>Notes.</title><p>One male from Bulgaria (RMNH: H. Ruen, Rhodopi Mts, 29.vii.1969, A. Germanov) belongs to a related species; it has the fore tarsus 1.5 times as long as fore tibia, the fore tibial spur with rather long setae and straight and the vertex granulate.</p><fig id="F21" position="float" orientation="portrait"><label>Figure 44.</label><caption><p> <italic><tp:taxon-name>Neoneurus auctus</tp:taxon-name></italic> (Thomson), female, Netherlands, Oostkapelle. Habitus lateral.</p></caption><graphic xmlns:xlink="http://www.w3.org/1999/xlink" xlink:href="ZooKeys-125-059-g021.jpg" position="float" orientation="portrait" xlink:type="simple"/></fig></tp:treatment-sec><tp:treatment-sec><!--Section generated to contain objects referenced in tp:taxon-treatment.--><fig id="F22" position="float" orientation="portrait"><label>Figures 45–48.</label><caption><p> <italic><tp:taxon-name>Neoneurus auctus</tp:taxon-name></italic> (Thomson), female, Netherlands, Oostkapelle, but <bold>47</bold> male, Norway, Lom. <bold>49–52.</bold> <italic><tp:taxon-name>Neoneurus clypeatus</tp:taxon-name></italic> (Foerster), female, Netherlands, Meijendel, but <bold>50</bold> male of same locality<bold>. 45–51</bold> fore femur dorsal <bold>46, 47, 49, 50</bold> fore leg inner side lateral <bold>48, 52</bold> face dorsal. <bold>ast</bold> anterior subbasal tooth <bold>at</bold> apical tooth <bold>plc</bold> posterior longitudinal carina.</p></caption><graphic xmlns:xlink="http://www.w3.org/1999/xlink" xlink:href="ZooKeys-125-059-g022.jpg" position="float" orientation="portrait" xlink:type="simple"/></fig></tp:treatment-sec><ref-list><ref id="B49"><mixed-citation xmlns:xlink="http://www.w3.org/1999/xlink" xlink:type="simple"><person-group><name name-style="western"><surname>Shaw</surname><given-names>SR</given-names></name></person-group> (<year>1992</year>)<article-title> Seven new North American species of <italic>Neoneurus</italic> (Hymenoptera: Braconidae).</article-title><source>Proceedings of the Entomological Society of Washington </source><volume>94</volume> (<issue>1</issue>): <fpage>26</fpage>-<lpage>47</lpage>.</mixed-citation></ref></ref-list></tp:taxon-treatment>
