# Supplementary material for: Oviposition behaviour of four ant parasitoids (Hymenoptera, Braconidae, Euphorinae, Neoneurini and Ichneumonidae, Hybrizontinae), with the description of three new European species
Source: Zookeys. 2011 Aug 26;(125):59–106. doi: 10.3897/zookeys.125.1754 (PMC3185369; doi:10.3897/zookeys.125.1754)
Supplement: XML Treatment for Neoneurus clypeatus [file zookeys.125.1754-treatment6.xml]

<!DOCTYPE tp:taxon-treatment
  PUBLIC "-//TaxonX//DTD Taxonomic Treatment Publishing DTD v0 20100105//EN" "tax-treatment-NSO.dtd">
<tp:taxon-treatment xmlns:tp="http://www.plazi.org/taxpub"><tp:treatment-meta><mixed-citation publication-type="journal"><person-group><name><surname>Gómez Durán</surname><given-names>José-María</given-names></name><name><surname>van Achterberg</surname><given-names>Cornelis</given-names></name></person-group><article-title>Oviposition behaviour of four ant parasitoids (Hymenoptera, Braconidae, Euphorinae, Neoneurini and Ichneumonidae, Hybrizontinae), with the description of three new European species</article-title><source>Zookeys</source><day>26</day><month>8</month><year>2011</year><volume>2011</volume><issue>125</issue><fpage>59</fpage><lpage>106</lpage><pub-id pub-id-type="doi">10.3897/zookeys.125.1754</pub-id></mixed-citation></tp:treatment-meta><tp:nomenclature><tp:taxon-name>
                        <tp:taxon-name-part taxon-name-part-type="genus">Neoneurus</tp:taxon-name-part>
                        <tp:taxon-name-part taxon-name-part-type="species">clypeatus</tp:taxon-name-part>
                    <object-id xmlns:xlink="http://www.w3.org/1999/xlink" xlink:type="simple">http://species-id.net/wiki/Neoneurus_clypeatus</object-id>
                    </tp:taxon-name><tp:taxon-authority>(Foerster, 1862)</tp:taxon-authority><xref ref-type="fig" rid="F22">Figs 49</xref><xref ref-type="fig" rid="F23">–53</xref></tp:nomenclature><tp:treatment-sec sec-type="Material"><title>Material.</title><p>Netherlands (Meijendel, dunes near The Hague; Rockanje, wet <italic><tp:taxon-name>Salix repens</tp:taxon-name></italic> dunes; Oostkapelle, Oranjezon; ‘t Harde). Mostly collected in August and September, but a few specimens were collected in May and June.<!--PageBreak-->
                    </p></tp:treatment-sec><tp:treatment-sec sec-type="Synonyms"><title>Synonyms.</title><p><italic><tp:taxon-name>Elasmosoma viennense</tp:taxon-name></italic> Giraud, 1871, syn. n. (examined). According to <xref ref-type="bibr" rid="B49">Shaw (1992)</xref> the holotype of <italic><tp:taxon-name>Neoneurus clypeatus</tp:taxon-name></italic> is a male and has the third and fourth antennal segments shorter and less densely setose and the hind tibial spurs and hind tarsal segments shorter than in the male holotype of <italic><tp:taxon-name>Elasmosoma viennense</tp:taxon-name></italic>; the body, hind coxa and the antenna of the holotype of <italic><tp:taxon-name>Neoneurus clypeatus</tp:taxon-name></italic> are much paler than those of <italic><tp:taxon-name>Elasmosoma viennense</tp:taxon-name></italic>. <italic><tp:taxon-name>Elasmosoma viennense</tp:taxon-name></italic> has the tegulae pale yellowish; dark brown or brown, the clypeus yellowish-white, yellowish-brown or brown and dorsally darkened, the hind coxa yellowish; largely black or dark brown. However, the holotype of <italic><tp:taxon-name>Neoneurus clypeatus</tp:taxon-name></italic> is coloured as a typical female and it may be either just an anomaly or a female. In general, Foerster types are paler by ageing than types from other collections of similar age, including Giraud types and limited weight should be given to colour differences in general.
                    </p></tp:treatment-sec><tp:treatment-sec sec-type="Notes"><title>Notes.</title><p> If the scapus and tegulae of a male are pale yellowish or whitish, the hind coxa largely yellowish-brown and the vertex finely granulate, the specimen may represent the unknown male of <italic><tp:taxon-name>Neoneurus vesculus</tp:taxon-name></italic> or <italic><tp:taxon-name>Neoneurus recticalcar</tp:taxon-name></italic>, the latter probably has a slenderer fore femur and tibia than the former.
                    </p><fig id="F22" position="float" orientation="portrait"><label>Figures 45–48.</label><caption><p> <italic><tp:taxon-name>Neoneurus auctus</tp:taxon-name></italic> (Thomson), female, Netherlands, Oostkapelle, but <bold>47</bold> male, Norway, Lom. <bold>49–52.</bold> <italic><tp:taxon-name>Neoneurus clypeatus</tp:taxon-name></italic> (Foerster), female, Netherlands, Meijendel, but <bold>50</bold> male of same locality<bold>. 45–51</bold> fore femur dorsal <bold>46, 47, 49, 50</bold> fore leg inner side lateral <bold>48, 52</bold> face dorsal. <bold>ast</bold> anterior subbasal tooth <bold>at</bold> apical tooth <bold>plc</bold> posterior longitudinal carina.</p></caption><graphic xmlns:xlink="http://www.w3.org/1999/xlink" xlink:href="ZooKeys-125-059-g022.jpg" position="float" orientation="portrait" xlink:type="simple"/></fig><fig id="F23" position="float" orientation="portrait"><label>Figure 53.</label><caption><p> <italic><tp:taxon-name>Neoneurus clypeatus</tp:taxon-name></italic> (Foerster), female, Netherlands, ‘t Harde. Habitus lateral.</p></caption><graphic xmlns:xlink="http://www.w3.org/1999/xlink" xlink:href="ZooKeys-125-059-g023.jpg" position="float" orientation="portrait" xlink:type="simple"/></fig></tp:treatment-sec><ref-list><ref id="B49"><mixed-citation xmlns:xlink="http://www.w3.org/1999/xlink" xlink:type="simple"><person-group><name name-style="western"><surname>Shaw</surname><given-names>SR</given-names></name></person-group> (<year>1992</year>)<article-title> Seven new North American species of <italic>Neoneurus</italic> (Hymenoptera: Braconidae).</article-title><source>Proceedings of the Entomological Society of Washington </source><volume>94</volume> (<issue>1</issue>): <fpage>26</fpage>-<lpage>47</lpage>.</mixed-citation></ref></ref-list></tp:taxon-treatment>
