# Supplementary material for: Oviposition behaviour of four ant parasitoids (Hymenoptera, Braconidae, Euphorinae, Neoneurini and Ichneumonidae, Hybrizontinae), with the description of three new European species
Source: Zookeys. 2011 Aug 26;(125):59–106. doi: 10.3897/zookeys.125.1754 (PMC3185369; doi:10.3897/zookeys.125.1754)
Supplement: XML Treatment for Neoneurus recticalcar [file zookeys.125.1754-treatment7.xml]

<!DOCTYPE tp:taxon-treatment
  PUBLIC "-//TaxonX//DTD Taxonomic Treatment Publishing DTD v0 20100105//EN" "tax-treatment-NSO.dtd">
<tp:taxon-treatment xmlns:tp="http://www.plazi.org/taxpub"><tp:treatment-meta><mixed-citation publication-type="journal"><person-group><name><surname>Gómez Durán</surname><given-names>José-María</given-names></name><name><surname>van Achterberg</surname><given-names>Cornelis</given-names></name></person-group><article-title>Oviposition behaviour of four ant parasitoids (Hymenoptera, Braconidae, Euphorinae, Neoneurini and Ichneumonidae, Hybrizontinae), with the description of three new European species</article-title><source>Zookeys</source><day>26</day><month>8</month><year>2011</year><volume>2011</volume><issue>125</issue><fpage>59</fpage><lpage>106</lpage><pub-id pub-id-type="doi">10.3897/zookeys.125.1754</pub-id></mixed-citation></tp:treatment-meta><tp:nomenclature><tp:taxon-name>
                        <tp:taxon-name-part taxon-name-part-type="genus">Neoneurus</tp:taxon-name-part>
                        <tp:taxon-name-part taxon-name-part-type="species">recticalcar</tp:taxon-name-part>
                    <object-id xmlns:xlink="http://www.w3.org/1999/xlink" xlink:type="simple">urn:lsid:zoobank.org:act:FCFCE816-B847-4552-AAAF-5842B22A0138</object-id>
                    <object-id xmlns:xlink="http://www.w3.org/1999/xlink" xlink:type="simple">http://species-id.net/wiki/Neoneurus_recticalcar</object-id>
                    </tp:taxon-name><tp:taxon-authority>van Achterberg</tp:taxon-authority><tp:taxon-status xmlns:xlink="http://www.w3.org/1999/xlink" xlink:type="simple">sp. n.</tp:taxon-status><xref ref-type="fig" rid="F24">Figs 54</xref><xref ref-type="fig" rid="F25">–57</xref></tp:nomenclature><tp:treatment-sec sec-type="Type material"><title>Type material.</title><p>Holotype, ♀ (RMNH),“Slovakia, Predna Hora, n[ea]r Murán, 25.vii-1.viii.2009, 850 m, <named-content xmlns:xlink="http://www.w3.org/1999/xlink" content-type="dwc:verbatimCoordinates" xlink:type="simple">48°46’N, 20°06’E</named-content>, Mal. traps, Schacht tr. [trap on southern face of sandy hill], C. v. Achterberg, RMNH’09”. Paratypes: 2 ♀ (RMNH), same label data and EMT; 1 ♀ (ZMUO), “Norway, EIS 46, HES, Elverum, Starmoen NR [N], 11.vi.-29.vii.2004, UTM 32V WGS84, PN 4624 4907, L.O. Hansen/ E. Rindal, Malaise trap N: sandy pine forest”.
                    </p></tp:treatment-sec><tp:treatment-sec sec-type="Oviposition behaviour"><title>Oviposition behaviour.</title><p>Unknown.</p></tp:treatment-sec><tp:treatment-sec sec-type="Diagnosis"><title>Diagnosis.</title><p>Fore tibia of female about 4.8 times as long as wide, slightly narrowed basally, with short carina and below it bristly setose and with a small anterior subbasal tooth (<xref ref-type="fig" rid="F25">Fig. 55</xref>); mesosoma extensively marked with pale yellowish patches (<xref ref-type="fig" rid="F24">Fig. 54</xref>); metasoma brownish-yellow, with first tergite entirely blackish and most tergites basally and apically dark brown, fore femur curved in dorsal view; fore spur straight and<!--PageBreak--> moderately wide. It does not run in the key by <xref ref-type="bibr" rid="B49">Shaw (1992)</xref> to any species because of having the long spur of the fore tibia combined with short facial spines. As indicated in our key it is similar to <italic><tp:taxon-name>Neoneurus clypeatus</tp:taxon-name></italic>, but easily to separate by the nearly straight fore tibial spur and minute facial tubercles.
                    </p></tp:treatment-sec><tp:treatment-sec sec-type="Description"><title>Description.</title><p>Holotype, ♀, length of body 3.3 mm, of fore wing 2.2 mm.</p><p><italic>Head.</italic> Length of third segment of antenna 1.1 times fourth segment, length of third, fourth and penultimate segments 5.0,
                    </p><p>4.7 and 7.0 times their width, respectively and basal segments without distinct setae; facial tubercles small and facial bristles 0.4 times as long as pedicellus, distance between bristles about 1.3 times width of scapus (<xref ref-type="fig" rid="F25">Fig. 57</xref>); length of eye 3.2 times temple in dorsal view; vertex superficially granulate, with few superficial punctures and a satin sheen; temples directly narrowed behind eyes; OOL:diameter of ocellus:POL = 11:5:12; length of malar space 0.10 times height of eye.
                    </p><p><italic>Mesosoma.</italic> Length of mesosoma 1.4 times its height; mesoscutum superficially punctulate-granulate, but medio-posteriorly densely granulate; precoxal sulcus medially slightly impressed and with a few rugae; mesopleuron superficially granulate, but postero-dorsally shiny and largely smooth; mesosternal sulcus finely crenulate, rather narrow and moderately impressed; metanotum with a median carina, moderately protruding dorsally; propodeum finely granulate and with some rugulae, dorsal face about as long as posterior face, with satin sheen, with complete median carina and no medial areola, flat antero-medially and its spiracle small and far in front of middle of propodeum.
                    </p><p><italic>Wings</italic>. Fore wing: parastigma medium-sized (<xref ref-type="fig" rid="F24">Fig. 54</xref>); basal half of wing nearly as densely setose as its distal half. Hind wing: wing membrane moderately setose basally.
                    </p><p><italic>Legs.</italic> Hind coxa largely superficially micro-granulate; fore coxa flat ventrally; all tarsal claws slender and simple; length of femur, tibia and basitarsus of hind leg 3.7, 7.6 and 7.0 times their width, respectively; fore femur curved in dorsal view, compressed and apically with medium-sized tooth; anterior subbasal tubercle of fore tibia small (<xref ref-type="fig" rid="F25">Fig. 55</xref>) and longitudinal carina of tibia at basal 0.3, bearing a small posterior subbasal tooth, followed by bristly setae, area of tibia in between subbasal teeth concave (<xref ref-type="fig" rid="F25">Fig. 56</xref>); fore tibia 4.7 times longer than its maximum width in lateral view; fore tibial spur straight, comparatively slender and about as long as fore basitarsus and 0.5 times fore tibia (<xref ref-type="fig" rid="F25">Fig. 55</xref>); spurs of hind tibia acute apically, their length 0.8 and 0.7 times hind basitarsus.
                    </p><p><italic>Metasoma.</italic> Length of first tergite 1.6 times its apical width, its surface with satin sheen, granulate with some rugulae posteriorly, basally flat, medially convex and its spiracles slightly protruding and near middle of tergite; second tergite superficially granulate and anteriorly with some rugulae; second metasomal suture distinct but shallow; remainder of metasoma largely smooth and compressed; setae of metasoma spread, short, but second tergite and anterior half of third tergite glabrous; second tergite with sharp lateral crease; length of ovipositor sheath 0.06 times fore wing.
                    </p><p><italic>Colour.</italic> Dark brown or blackish; face (except narrow triangular patch medio-dorsally), clypeus, labrum, malar space, palpi, temple ventrally, frons anteriorly <!--PageBreak-->(except in front of anterior ocellus), tegulae (but humeral plate brown medially), propleuron, fore and middle coxae, trochanters and trochantelli white or ivory; four basal segments of antenna, pronotal side postero-dorsally and ventrally, remainder of legs (but hind tibia and tarsus pale brown and fore telotarsus dark brown), mesoscutum antero-laterally, mesopleuron antero-dorsally, mesosternum posteriorly, third-sixth metasomal tergites (but anteriorly and posteriorly dark brown) and seventh tergite (except a pair of oblique dark brown stripes) and eighth tergite pale yellowish; posteriorly mesoscutum with narrow W-shaped patch brown; second tergite blackish anteriorly and its posterior half brown; veins pale brown; parastigma posteriorly, pterostigma and 1-R1 largely dark brown; wing membrane slightly infuscate.<!--PageBreak-->
                    </p><p><italic>Variation.</italic> Length of body 3.3–3.4 mm, of fore wing 2.1–2.2 mm, all females have 16 antennal segments; distance between bristles 1.2–1.3 times width of scapus; mesoscutum sometimes with W-shaped patch medio-posteriorly and mesopleuron medially yellowish, and third (except base) and fourth antennal segments may be light brown.
                    </p></tp:treatment-sec><tp:treatment-sec sec-type="Etymology"><title>Etymology.</title><p>From “rectus” (Latin for “straight”) and “calcar” (Latin for “spur”), because of the straight spur of the fore tibia.</p><fig id="F24" position="float" orientation="portrait"><label>Figure 54.</label><caption><p> <italic><tp:taxon-name>Neoneurus recticalcar</tp:taxon-name></italic> sp. n., female, holotype. Habitus lateral.</p></caption><graphic xmlns:xlink="http://www.w3.org/1999/xlink" xlink:href="ZooKeys-125-059-g024.jpg" position="float" orientation="portrait" xlink:type="simple"/></fig><fig id="F25" position="float" orientation="portrait"><label>Figures 55–57.</label><caption><p> <italic><tp:taxon-name>Neoneurus recticalcar</tp:taxon-name></italic> sp. n., female, holotype. <bold>58–60.</bold> <italic><tp:taxon-name>Neoneurus vesculus</tp:taxon-name></italic> sp. n., female, holotype. <bold>55, 58</bold> fore leg inner side lateral <bold>56, 59</bold> fore femur dorsal <bold>57, 60</bold> face dorsal. 55–57 scale-line = 1.0× 58–60 1.2×. ast = anterior subbasal tooth <bold>at</bold> apical tooth <bold>plc</bold> posterior longitudinal carina <bold>pst</bold> posterior subbasal tooth.</p></caption><graphic xmlns:xlink="http://www.w3.org/1999/xlink" xlink:href="ZooKeys-125-059-g025.jpg" position="float" orientation="portrait" xlink:type="simple"/></fig></tp:treatment-sec><ref-list><ref id="B49"><mixed-citation xmlns:xlink="http://www.w3.org/1999/xlink" xlink:type="simple"><person-group><name name-style="western"><surname>Shaw</surname><given-names>SR</given-names></name></person-group> (<year>1992</year>)<article-title> Seven new North American species of <italic>Neoneurus</italic> (Hymenoptera: Braconidae).</article-title><source>Proceedings of the Entomological Society of Washington </source><volume>94</volume> (<issue>1</issue>): <fpage>26</fpage>-<lpage>47</lpage>.</mixed-citation></ref></ref-list></tp:taxon-treatment>
