# Supplementary material for: Oviposition behaviour of four ant parasitoids (Hymenoptera, Braconidae, Euphorinae, Neoneurini and Ichneumonidae, Hybrizontinae), with the description of three new European species
Source: Zookeys. 2011 Aug 26;(125):59–106. doi: 10.3897/zookeys.125.1754 (PMC3185369; doi:10.3897/zookeys.125.1754)
Supplement: XML Treatment for Neoneurus vesculus [file zookeys.125.1754-treatment8.xml]

<!DOCTYPE tp:taxon-treatment
  PUBLIC "-//TaxonX//DTD Taxonomic Treatment Publishing DTD v0 20100105//EN" "tax-treatment-NSO.dtd">
<tp:taxon-treatment xmlns:tp="http://www.plazi.org/taxpub"><tp:treatment-meta><mixed-citation publication-type="journal"><person-group><name><surname>Gómez Durán</surname><given-names>José-María</given-names></name><name><surname>van Achterberg</surname><given-names>Cornelis</given-names></name></person-group><article-title>Oviposition behaviour of four ant parasitoids (Hymenoptera, Braconidae, Euphorinae, Neoneurini and Ichneumonidae, Hybrizontinae), with the description of three new European species</article-title><source>Zookeys</source><day>26</day><month>8</month><year>2011</year><volume>2011</volume><issue>125</issue><fpage>59</fpage><lpage>106</lpage><pub-id pub-id-type="doi">10.3897/zookeys.125.1754</pub-id></mixed-citation></tp:treatment-meta><tp:nomenclature><tp:taxon-name>
                        <tp:taxon-name-part taxon-name-part-type="genus">Neoneurus</tp:taxon-name-part>
                        <tp:taxon-name-part taxon-name-part-type="species">vesculus</tp:taxon-name-part>
                    <object-id xmlns:xlink="http://www.w3.org/1999/xlink" xlink:type="simple">urn:lsid:zoobank.org:act:E163C037-3738-4DA9-AC35-96C884DCBF5F</object-id>
                    <object-id xmlns:xlink="http://www.w3.org/1999/xlink" xlink:type="simple">http://species-id.net/wiki/Neoneurus_vesculus</object-id>
                    </tp:taxon-name><tp:taxon-authority>van Achterberg &amp; Gómez</tp:taxon-authority><tp:taxon-status xmlns:xlink="http://www.w3.org/1999/xlink" xlink:type="simple">sp. n.</tp:taxon-status><xref ref-type="fig" rid="F25">Figs 58–</xref><xref ref-type="fig" rid="F26">61</xref></tp:nomenclature><tp:treatment-sec sec-type="Type material"><title>Type material.</title><p>Holotype, ♀ (RMNH),“Spain, Madrid, Carretera de La Coruña km 7.5, 20.viii.2010, following adult workers of <italic><tp:taxon-name>Formica cunicularia</tp:taxon-name></italic>, J.M. Gómez Durán, RMNH”. Paratypes: 11 ♀ (RMNH (8), RMSEL (2), RMS (1)), topotypic, collected 3.ix. 2010, 13.ix.2010, 24.vi.2011 and 27.vi.2011.
                    </p></tp:treatment-sec><tp:treatment-sec sec-type="Oviposition behaviour"><title>Oviposition behaviour.</title><p>In recent years the oviposition behaviour of the genus <italic><tp:taxon-name>Neoneurus</tp:taxon-name></italic> was studied for the first time (<xref ref-type="bibr" rid="B49">Shaw 1992</xref>, <xref ref-type="bibr" rid="B50">1993</xref>) with <italic><tp:taxon-name>Neoneurus mantis</tp:taxon-name></italic> Shaw, 1992. Shaw proposed a “raptorial hypothesis” to explain the greatly modified morphology of <italic><tp:taxon-name>Neoneurus</tp:taxon-name></italic> fore legs (compression of the fore femur, robustness and shortening of the fore tibia, enlargement of the tibial spur, development of a tibial carina often associated with sharp tubercles and spines, shortening of the tarsus and enlargement of the fore pulvillus). These features, together with the two peculiar spinules situated in the frontal area of the head, could serve to grasp the ant before oviposition. Here we confirm for <italic><tp:taxon-name>Neoneurus vesculu</tp:taxon-name></italic>s sp. n. Shaw’s raptorial hypothesis. While this author mentions the metasoma of <italic><tp:taxon-name>Formica pozdzolica</tp:taxon-name></italic> as the location for alighting and oviposition for <italic><tp:taxon-name>Neoneurus mantis</tp:taxon-name></italic>, our observations show that <italic><tp:taxon-name>Neoneurus vesculus</tp:taxon-name></italic> sp. n. alights and probably oviposits in the mesosoma of <italic><tp:taxon-name>Formica cunicularia</tp:taxon-name></italic> Latreille, 1789.
                    </p><p>The observations were made in Madrid (at the enclosed area of the Institute for Agriculture and Food Research and Technology (INIA), Carretera de La Coruña Km 7.5, Spain) during August and September, 2010, in three colonies of <italic><tp:taxon-name>Formica cunicularia</tp:taxon-name></italic> situated in the base of Atlas cedar trees (<italic><tp:taxon-name>Cedrus atlantica</tp:taxon-name></italic>). <italic><tp:taxon-name>Neoneurus vesculus</tp:taxon-name></italic> sp. n. could be seen around the nest entrances in the morning and in the afternoon, with a peak activity of oviposition attacks between 4–7 PM. Two strategies were observed (<xref ref-type="fig" rid="F27">Fig. 62</xref>): a) the perching behaviour as described by <xref ref-type="bibr" rid="B50">Shaw (1993)</xref>, the wasp standing on a grass stem, on a tree trunk (in both cases at a height less than 5 cm), or on the ground, until an ant approaches; a moment later the wasp takes flight and begins its attack (Movie <italic><tp:taxon-name>Neoneurus</tp:taxon-name></italic>, first sequence, Appendix III); b) the hovering behaviour -at a distance of about 1 cm- over ants leaving the nest entrance and going up the tree trunk at a height of 3 or 4 cm from the ground. Oviposition attacks following hovering behaviour (Movie <italic><tp:taxon-name>Neoneurus</tp:taxon-name></italic>, second sequence) increased in the afternoon, being then predominant over the perching behaviour.
                    </p><p>When the ant moves up, the wasp approaches it from behind and waits until the ant’s body is in a vertical position. Then, the wasp head hits the ant’s mesonotum while the fore legs dart forward and brace the mesopleuron. The frame analysis reveals that the tibia are the part of the legs that firmly hold the mesopleuron (<xref ref-type="fig" rid="F28">Figs 63</xref><xref ref-type="fig" rid="F28"/>-<xref ref-type="fig" rid="F30">65</xref>).
                    </p><p>After contact, the wasp’s head is separated from the ant’s body, the wasp’s metasoma is placed vertically and its wings are folded. Then ovipositor insertion begins, during which time the middle legs can be seen to be sometimes holding the posterior part of the ant’s mesosoma (<xref ref-type="fig" rid="F29">Fig. 64</xref>). The wasp’s metasoma is bent towards the posterior lower part of the ant’s mesosoma, going between the metasoma and the hind leg of the ant. This occurred in a surprisingly asymmetric fashion: of 29 ovipositions observed, the wasp always bent its metasoma between the left hind leg of the ant and the left side of its metasoma. This suggests some asymmetrical morphology of the ovipositor system. According to the frame analysis, the ovipositor was inserted near the posterior coxal cavities, perhaps into the coxal cavities of the middle or hind legs or in the area between them (<xref ref-type="fig" rid="F31">Fig. 66</xref>).
                    </p><p>Oviposition was not always fully successful. Of a total of 25 attempts observed, 17 were completed, 4 were initiated but ended with the wasp and the ant -still joined-<!--PageBreak--> falling to the ground, and in the other 4 cases the wasp failed to grasp the ant and flew away immediately. Hence, the grasping of the ant appears to be a critical moment of the oviposition process. Sometimes the wasp’s head hit on the ant’s pronotum instead of its mesonotum, or the wasp attacked an ant that was not in a vertical position. In these circumstances it had more difficulty holding the ant, whose vigorous movements usually resulted in oviposition failure. Other times the first hit of the wasp’s head, together with the strong grasping of its fore legs, caused the ant to detach from the surface and fall down with the wasp.</p><p>The whole oviposition behaviour of <italic><tp:taxon-name>Neoneurus vesculus</tp:taxon-name></italic> sp. n. (comprising the grasping of the ant by the wasp and the insertion of the ovipositor, until taking flight) lasted a mean of 2.023 seconds (95% confidence interval: 1.352–2.694; N = 17; SE = 0.317), with a median of 1.507 seconds (interquartile range: 1.377–1.927; <xref ref-type="fig" rid="F40">Fig. 79</xref>). Three outlier observations corresponded to ovipositions lasting more than 3 seconds due to the ant’s vigorous movements which made it difficult for the wasps to bend their metasomata towards the postero-lower part of the ants’ mesosomata.
                    </p><p><!--PageBreak-->On one occasion a strange behaviour was observed. One <italic><tp:taxon-name>Neoneurus</tp:taxon-name></italic> hovering over the nest entrance alighted on the tree trunk, turning and resting, 2 cm away from a worker. The ant approached and touched the apex of the wasp’s metasoma with its antenna. Then the wasp curved its metasoma inward extruding the ovipositor. Finally, the ant attacked the wasp, held it by the wings, and transported it into the nest.
                    </p></tp:treatment-sec><tp:treatment-sec sec-type="Discussionl"><title>Discussion.</title><p>The described oviposition behaviour of <italic><tp:taxon-name>Neoneurus vesculus</tp:taxon-name></italic> sp. n. fits well with the raptorial function predicted by Shaw for the modified morphology of the genus <italic><tp:taxon-name>Neoneurus</tp:taxon-name></italic>. The head spinules may fix the position of the wasp when its head hits the ant’s mesonotum and the robust tibia are suitable for grasping the ant’s mesosoma by the mesopleura. The location of the wasp when alighting on the ant, and the final arrangement of its body, allow the insertion of the ovipositor into the postero-lower part of the ant’s mesosoma. These facts call for a re-examination, with high speed photography or video, of the oviposition behaviour of <italic><tp:taxon-name>Neoneurus mantis</tp:taxon-name></italic> in order to confirm the alighting and oviposition of this species in the ant metasoma, as mentioned by <xref ref-type="bibr" rid="B50">Shaw (1993)</xref>. It may be remarked that this author several times dissected the ant’s metasoma following the wasp’s oviposition, and could not find the wasp’s eggs. The possibility is open that <italic><tp:taxon-name>Neoneurus mantis</tp:taxon-name></italic>, and other species of the genus, have a similar oviposition behaviour to that of <italic><tp:taxon-name>Neoneurus vesculus</tp:taxon-name></italic> sp. n., and hence that the eggs are laid in the ant’s mesosoma.<!--PageBreak--><!--PageBreak-->
                    </p></tp:treatment-sec><tp:treatment-sec sec-type="Diagnosis"><title>Diagnosis.</title><p>Fore tibia of female about 4.0 times as long as wide, distinctly narrowed basally, with long carina and below it a double row of small pegs and with a wide triangular anterior subbasal tooth; mesosoma extensively marked with pale yellowish patches; metasoma brownish-yellow, with first tergite entirely blackish and most tergites basally and apically dark brown, fore femur curved in dorsal view; fore spur nearly straight and robust; facial tubercles small and facial bristles 0.2 times as long as pedicellus, distance between bristles about 1.2 times width of scapus. Runs in the key by <xref ref-type="bibr" rid="B49">Shaw (1992)</xref> to <italic><tp:taxon-name>Neoneurus pallidus</tp:taxon-name></italic> Shaw, 1992, from Canada (Ontario) and USA (Maryland, Michigan, North <tp:taxon-name>Carolina</tp:taxon-name>, Virginia and Colorado), but the new species has the third and fourth antennal segments pale yellowish (dark brown (except base of third segment) in <italic><tp:taxon-name>Neoneurus pallidus</tp:taxon-name></italic>); first metasomal tergite entirely blackish (dark yellowish-brown and medially irregularly black), apex and base of second-sixth tergites dark brown (entirely pale yellowish-brown except dark yellowish-brown base of second tergite), fore tibia with row of small pegs below carina (below carina largely smooth, but a few small pegs near apex), fore tibia of female 4.0 times longer than its maximum width in lateral view (4.5 times) and fore tibia of female distinctly narrowed basally (slightly narrowed; Fig. 4 in <xref ref-type="bibr" rid="B49">Shaw 1992</xref>).
                    </p></tp:treatment-sec><tp:treatment-sec sec-type="Description"><title>Description.</title><p>Holotype, ♀, length of body 2.8 mm, of fore wing 1.8 mm.</p><p><italic>Head.</italic> Length of third segment of antenna 1.1 times fourth segment, length of third, fourth and penultimate segments 5.3, 4.8 and 2.5 times their width, respectively and basal segments without distinct setae; facial tubercles small and facial bristles 0.2 times as long as pedicellus, distance between bristles about 1.2 times width of scapus (<xref ref-type="fig" rid="F25">Fig. 60</xref>); length of eye 1.5 times temple in dorsal view; vertex superficially granulate, with few superficial punctures and a satin sheen; temples directly narrowed behind eyes; OOL:diameter of ocellus:POL = 6:3:7; length of malar space 0.13 times height of eye.
                    </p><p><italic>Mesosoma.</italic> Length of mesosoma 1.4 times its height; mesoscutum superficially punctulate-granulate, but medio-posteriorly densely granulate; precoxal sulcus only medially impressed and with a few rugae; mesopleuron superficially granulate, but postero-dorsally shiny and largely smooth; mesosternal sulcus finely crenulate, narrow and rather shallow; metanotum with a median carina, not protruding dorsally; propodeum finely granulate and with some rugulae, dorsal face longer than posterior face, with satin sheen, only dorsally with a median carina and no medial areola, flat antero-medially and its spiracle small and far in front of middle of propodeum.
                    </p><p><italic>Wings.</italic> Fore wing: parastigma medium-sized (<xref ref-type="fig" rid="F26">Fig. 61</xref>); basal half of wing nearly as densely setose as its distal half. Hind wing: wing membrane moderately setose basally.
                    </p><p><italic>Legs.</italic> Hind coxa nearly smooth, dorsally partly superficially micro-granulate; fore coxa flat ventrally; all tarsal claws slender and simple; length of femur, tibia and basitarsus of hind leg 3.9, 9.2 and 5.3 times their width, respectively; fore femur curved in dorsal view, compressed and apically with small tooth; anterior subbasal tubercle of fore tibia wide triangular (<xref ref-type="fig" rid="F25">Fig. 58</xref>) and longitudinal carina of tibia at basal 0.6, bearing a small posterior subbasal tooth and apical half curved, followed by a row of small slender pegs, area of tibia in between subbasal teeth concave (<xref ref-type="fig" rid="F25">Fig. 59</xref>); fore tibia 4.0 times longer than its maximum width in lateral view; fore tibial spur nearly straight <!--PageBreak-->and 0.9 times as long as fore basitarsus and 0.5 times fore tibia (<xref ref-type="fig" rid="F25">Fig. 58</xref>); spurs of hind tibia acute apically, their length 0.7 and 0.6 times hind basitarsus.
                    </p><p><italic>Metasoma.</italic> Length of first tergite 1.4 times its apical width, its surface with satin sheen, granulate with some rugulae posteriorly, basally flat, medially convex and its spiracles slightly protruding and near middle of tergite; second tergite superficially granulate and anteriorly with some oblique rugulae; second metasomal suture obsolescent; remainder of metasoma largely smooth and compressed; setae of metasoma spread, short, but tergites glabrous anteriorly; second tergite with sharp lateral crease; length of ovipositor sheath 0.05 times fore wing.
                    </p><p><italic>Colour.</italic> Dark brown or blackish; face, clypeus, labrum, malar space, temple ventrally, pronotal side postero-dorsally and ventrally, frons antero-laterally, propleuron, palpi, coxae, trochanters and trochantelli white or ivory; four basal segments of antenna, remainder of legs (but hind tibia and tarsus brown and telotarsi dark brown),<!--PageBreak--> tegulae, mesoscutum antero-laterally and a W-shaped patch posteriorly, scutellum (except dark medial patch), mesopleuron antero-dorsally and medially, mesosternum posteriorly, second-fifth metasomal tergites (but anteriorly and posteriorly dark brown) and sixth-eighth tergites pale yellowish; veins pale brown; parastigma, pterostigma and 1-R1 largely dark brown; wing membrane slightly infuscate.
                    </p><p><italic>Variation.</italic> Length of body 2.6–3.0 mm, of fore wing 1.8–1.9 mm, all females have 16 antennal segments; mesoscutum medially, mesopleuron antero-medially and scutellum may be dark brown; third and fourth antennal segments pale yellow or brownish.
                    </p></tp:treatment-sec><tp:treatment-sec sec-type="Etymology"><title>Etymology.</title><p> From “vesculus” (Latin for “weak, little, poor”) because this new species has poorly developed facial bristles.</p><fig id="F26" position="float" orientation="portrait"><label>Figure 61.</label><caption><p> <italic><tp:taxon-name>Neoneurus vesculus</tp:taxon-name></italic> sp. n., female, holotype. Habitus lateral.</p></caption><graphic xmlns:xlink="http://www.w3.org/1999/xlink" xlink:href="ZooKeys-125-059-g026.jpg" position="float" orientation="portrait" xlink:type="simple"/></fig><fig id="F27" position="float" orientation="portrait"><label>Figure 62.</label><caption><p> Female of <italic><tp:taxon-name>Neoneurus vesculus</tp:taxon-name></italic>sp. n. <bold>1</bold> standing on the ground <bold>2</bold> on a grass stem and <bold>3</bold> hovering over the nest entrance.</p></caption><graphic xmlns:xlink="http://www.w3.org/1999/xlink" xlink:href="ZooKeys-125-059-g027.jpg" position="float" orientation="portrait" xlink:type="simple"/></fig><fig id="F28" position="float" orientation="portrait"><label>Figure 63.</label><caption><p> <bold>1</bold> female of <italic><tp:taxon-name>Neoneurus vesculus</tp:taxon-name></italic>sp. n. hovering over the nest entrance <bold>2</bold> worker of <italic><tp:taxon-name>Formica cunicularia</tp:taxon-name></italic> showing the mesonotum (yellow arrow) where the wasp’s head will hit, and the mesopleuron (red arrow) that will be braced by the wasp’s legs <bold>3</bold> after the first hit, the wasp’s metasoma is positioned vertically and its wings are folded.</p></caption><graphic xmlns:xlink="http://www.w3.org/1999/xlink" xlink:href="ZooKeys-125-059-g028.jpg" position="float" orientation="portrait" xlink:type="simple"/></fig><fig id="F29" position="float" orientation="portrait"><label>Figure 64.</label><caption><p>Position of wasp’s tibiae (yellow arrow) of three <italic><tp:taxon-name>Neoneurus vesculus</tp:taxon-name></italic> sp. n. while bracing the ant’s mesopleuron. In frame <bold>3</bold> the middle legs can be appreciated (red arrow) grasping the posterior part of the mesosoma just before the insertion of the ovipositor.</p></caption><graphic xmlns:xlink="http://www.w3.org/1999/xlink" xlink:href="ZooKeys-125-059-g029.jpg" position="float" orientation="portrait" xlink:type="simple"/></fig><fig id="F30" position="float" orientation="portrait"><label>Figure 65.</label><caption><p> Two attack sequences of <italic><tp:taxon-name>Neoneurus vesculus</tp:taxon-name></italic>sp. n. <bold>1</bold> approaching a worker of <italic><tp:taxon-name>Formica cunicularia</tp:taxon-name></italic> and fixing its attention on the ant’s mesonotum (yellow arrow) <bold>2</bold> hitting its head on the ant’s mesonotum and extending the fore legs <bold>3</bold> bracing the ant’s mesopleuron with its fore tibia (red arrow), then placing the metasoma vertically, parallel to the ant’s body, and folding the wings prior to oviposition.</p></caption><graphic xmlns:xlink="http://www.w3.org/1999/xlink" xlink:href="ZooKeys-125-059-g030.jpg" position="float" orientation="portrait" xlink:type="simple"/></fig><fig id="F31" position="float" orientation="portrait"><label>Figure 66.</label><caption><p> Insertion of the ovipositor by <italic><tp:taxon-name>Neoneurus vesculus</tp:taxon-name></italic>sp. n. <bold>a</bold> wasp metasoma <bold>b</bold> ant metasoma <bold>c</bold> wasp head; <bold>d</bold> ant head.</p></caption><graphic xmlns:xlink="http://www.w3.org/1999/xlink" xlink:href="ZooKeys-125-059-g031.jpg" position="float" orientation="portrait" xlink:type="simple"/></fig><fig id="F32" position="float" orientation="portrait"><label>Figures 67–71.</label><caption><p> <italic><tp:taxon-name>Neoneurus curvicalcar</tp:taxon-name></italic> Belokobylskij, female, holotype. <bold>67</bold> head dorsal <bold>68</bold> fore tibia inner side lateral <bold>69</bold> fore femur dorsal <bold>70</bold> fore femur lateral <bold>71</bold> fore tibial spur. After Belokobylskij (1986).</p></caption><graphic xmlns:xlink="http://www.w3.org/1999/xlink" xlink:href="ZooKeys-125-059-g032.jpg" position="float" orientation="portrait" xlink:type="simple"/></fig></tp:treatment-sec><tp:treatment-sec><!--Section generated to contain objects referenced in tp:taxon-treatment.--><fig id="F25" position="float" orientation="portrait"><label>Figures 55–57.</label><caption><p> <italic><tp:taxon-name>Neoneurus recticalcar</tp:taxon-name></italic> sp. n., female, holotype. <bold>58–60.</bold> <italic><tp:taxon-name>Neoneurus vesculus</tp:taxon-name></italic> sp. n., female, holotype. <bold>55, 58</bold> fore leg inner side lateral <bold>56, 59</bold> fore femur dorsal <bold>57, 60</bold> face dorsal. 55–57 scale-line = 1.0× 58–60 1.2×. ast = anterior subbasal tooth <bold>at</bold> apical tooth <bold>plc</bold> posterior longitudinal carina <bold>pst</bold> posterior subbasal tooth.</p></caption><graphic xmlns:xlink="http://www.w3.org/1999/xlink" xlink:href="ZooKeys-125-059-g025.jpg" position="float" orientation="portrait" xlink:type="simple"/></fig><fig id="F40" position="float" orientation="portrait"><label>Figure 79.</label><caption><p>Duration of the oviposition behaviour (comprising the grasping of the ant by the wasp and the insertion of the ovipositor, until taking off) of three neoneurine <tp:taxon-name>Euphorinae</tp:taxon-name>: <italic><tp:taxon-name>Neoneurus vesculus</tp:taxon-name></italic> sp. n. (N = 17), <italic><tp:taxon-name>Elasmosoma luxemburgense</tp:taxon-name></italic> (N = 38) and <italic><tp:taxon-name>Kollasmosoma sentum</tp:taxon-name></italic> sp. n. (N = 19). Interquartile ranges and outlier data are given.</p></caption><graphic xmlns:xlink="http://www.w3.org/1999/xlink" xlink:href="ZooKeys-125-059-g040.jpg" position="float" orientation="portrait" xlink:type="simple"/></fig></tp:treatment-sec><ref-list><ref id="B49"><mixed-citation xmlns:xlink="http://www.w3.org/1999/xlink" xlink:type="simple"><person-group><name name-style="western"><surname>Shaw</surname><given-names>SR</given-names></name></person-group> (<year>1992</year>)<article-title> Seven new North American species of <italic>Neoneurus</italic> (Hymenoptera: Braconidae).</article-title><source>Proceedings of the Entomological Society of Washington </source><volume>94</volume> (<issue>1</issue>): <fpage>26</fpage>-<lpage>47</lpage>.</mixed-citation></ref><ref id="B50"><mixed-citation xmlns:xlink="http://www.w3.org/1999/xlink" xlink:type="simple"><person-group><name name-style="western"><surname>Shaw</surname><given-names>SR</given-names></name></person-group> (<year>1993</year>)<article-title> Observations on the ovipositional behaviour of <italic>Neoneurus mantis</italic>, an ant-associated parasitoid from Wyoming (Hymenoptera: Braconidae).</article-title><source>Journal of Insect Behaviour </source><volume>6</volume> (<issue>5</issue>): <fpage>649</fpage>-<lpage>658</lpage>. <ext-link ext-link-type="uri" xlink:href="http://dx.doi.org/10.1007/BF01048130" xlink:type="simple">doi: 10.1007/BF01048130</ext-link></mixed-citation></ref></ref-list></tp:taxon-treatment>
