# Supplementary material for: Oviposition behaviour of four ant parasitoids (Hymenoptera, Braconidae, Euphorinae, Neoneurini and Ichneumonidae, Hybrizontinae), with the description of three new European species
Source: Zookeys. 2011 Aug 26;(125):59–106. doi: 10.3897/zookeys.125.1754 (PMC3185369; doi:10.3897/zookeys.125.1754)
Supplement: XML Treatment for Hybrizon [file zookeys.125.1754-treatment9.xml]

<!DOCTYPE tp:taxon-treatment
  PUBLIC "-//TaxonX//DTD Taxonomic Treatment Publishing DTD v0 20100105//EN" "tax-treatment-NSO.dtd">
<tp:taxon-treatment xmlns:tp="http://www.plazi.org/taxpub"><tp:treatment-meta><mixed-citation publication-type="journal"><person-group><name><surname>Gómez Durán</surname><given-names>José-María</given-names></name><name><surname>van Achterberg</surname><given-names>Cornelis</given-names></name></person-group><article-title>Oviposition behaviour of four ant parasitoids (Hymenoptera, Braconidae, Euphorinae, Neoneurini and Ichneumonidae, Hybrizontinae), with the description of three new European species</article-title><source>Zookeys</source><day>26</day><month>8</month><year>2011</year><volume>2011</volume><issue>125</issue><fpage>59</fpage><lpage>106</lpage><pub-id pub-id-type="doi">10.3897/zookeys.125.1754</pub-id></mixed-citation></tp:treatment-meta><tp:nomenclature><tp:taxon-name>
                        <tp:taxon-name-part taxon-name-part-type="genus">Hybrizon</tp:taxon-name-part>
                    <object-id xmlns:xlink="http://www.w3.org/1999/xlink" xlink:type="simple">http://species-id.net/wiki/Hybrizon</object-id>
                    </tp:taxon-name><tp:taxon-authority>Fallén, 1813</tp:taxon-authority><tp:nomenclature-citation-list><tp:nomenclature-citation><tp:taxon-name>Hybrizon</tp:taxon-name><comment><xref ref-type="bibr" rid="B20">Fallén, 1813</xref>: 19 (no species). Type species (by subsequent monotypy, first included species): <italic><tp:taxon-name>Hybrizon latebricola</tp:taxon-name></italic> Nees, 1834 (= <italic><tp:taxon-name>Hybrizon buccatus</tp:taxon-name></italic> (de Brébisson, 1825)).</comment></tp:nomenclature-citation></tp:nomenclature-citation-list></tp:nomenclature><tp:treatment-sec sec-type="Notes"><title>Notes.</title><p>For a key to the European species, see <xref ref-type="bibr" rid="B7">van Achterberg (1999)</xref>.
                    </p></tp:treatment-sec><ref-list><ref id="B20"><mixed-citation xmlns:xlink="http://www.w3.org/1999/xlink" xlink:type="simple"><person-group><name name-style="western"><surname>Fallén</surname><given-names>CF</given-names></name></person-group> (<year>1813</year>)<source> Specimen novam Hymenoptera disponendi methodum exhibens.</source> Thesis, <publisher-loc>Lund</publisher-loc>, <lpage>41</lpage> pp.</mixed-citation></ref><ref id="B7"><mixed-citation xmlns:xlink="http://www.w3.org/1999/xlink" xlink:type="simple"><person-group><name name-style="western"><surname>van Achterberg</surname><given-names>C</given-names></name></person-group> (<year>1999</year>)<article-title> The West Palaearctic species of the subfamily Paxylommatinae (Hymenoptera: Ichneumonidae), with special reference to the genus <italic>Hybrizon</italic> Fallén.</article-title><source>Zoologische Mededelingen Leiden. </source><volume>73</volume> (<issue>2</issue>): <fpage>11</fpage>-<lpage>26</lpage>.</mixed-citation></ref></ref-list></tp:taxon-treatment>
