# Supplementary material for: Oviposition behaviour of four ant parasitoids (Hymenoptera, Braconidae, Euphorinae, Neoneurini and Ichneumonidae, Hybrizontinae), with the description of three new European species
Source: Zookeys. 2011 Aug 26;(125):59–106. doi: 10.3897/zookeys.125.1754 (PMC3185369; doi:10.3897/zookeys.125.1754)
Supplement: XML Treatment for Hybrizon buccatus [file zookeys.125.1754-treatment10.xml]

<!DOCTYPE tp:taxon-treatment
  PUBLIC "-//TaxonX//DTD Taxonomic Treatment Publishing DTD v0 20100105//EN" "tax-treatment-NSO.dtd">
<tp:taxon-treatment xmlns:tp="http://www.plazi.org/taxpub"><tp:treatment-meta><mixed-citation publication-type="journal"><person-group><name><surname>Gómez Durán</surname><given-names>José-María</given-names></name><name><surname>van Achterberg</surname><given-names>Cornelis</given-names></name></person-group><article-title>Oviposition behaviour of four ant parasitoids (Hymenoptera, Braconidae, Euphorinae, Neoneurini and Ichneumonidae, Hybrizontinae), with the description of three new European species</article-title><source>Zookeys</source><day>26</day><month>8</month><year>2011</year><volume>2011</volume><issue>125</issue><fpage>59</fpage><lpage>106</lpage><pub-id pub-id-type="doi">10.3897/zookeys.125.1754</pub-id></mixed-citation></tp:treatment-meta><tp:nomenclature><tp:taxon-name>
                        <tp:taxon-name-part taxon-name-part-type="genus">Hybrizon</tp:taxon-name-part>
                        <tp:taxon-name-part taxon-name-part-type="species">buccatus</tp:taxon-name-part>
                    <object-id xmlns:xlink="http://www.w3.org/1999/xlink" xlink:type="simple">http://species-id.net/wiki/Hybrizon_buccatus</object-id>
                    </tp:taxon-name><tp:taxon-authority>(de Brébisson, 1825)</tp:taxon-authority><xref ref-type="fig" rid="F33">Figs 72</xref><xref ref-type="fig" rid="F33"/><xref ref-type="fig" rid="F34"/><xref ref-type="fig" rid="F35"/><xref ref-type="fig" rid="F36"/><xref ref-type="fig" rid="F37"/><xref ref-type="fig" rid="F39">78</xref><tp:nomenclature-citation-list><tp:nomenclature-citation><tp:taxon-name>Paxylomma buccata</tp:taxon-name><comment><xref ref-type="bibr" rid="B13">de Brébisson, 1825</xref>: 23 (type lost).</comment></tp:nomenclature-citation></tp:nomenclature-citation-list></tp:nomenclature><tp:treatment-sec sec-type="Oviposition behaviour"><title>Oviposition behaviour.</title><p><xref ref-type="bibr" rid="B19">Donisthorpe and Wilkinson (1930)</xref> found naked pupae of <italic><tp:taxon-name>Hybrizon buccatus</tp:taxon-name></italic> among the cocoons of the ant <italic><tp:taxon-name>Lasius alienus</tp:taxon-name></italic>, and concluded that <italic><tp:taxon-name>Hybrizon buccatus</tp:taxon-name></italic> is likely to be parasitoid of adult ants, as are the wasps of the genus <italic><tp:taxon-name>Elasmosoma</tp:taxon-name></italic>. Although authors such as <xref ref-type="bibr" rid="B62">Watanabe (1984)</xref> and <xref ref-type="bibr" rid="B32">Marsh (1989)</xref> suggested that <italic><tp:taxon-name>Hybrizon</tp:taxon-name></italic> species may be endoparasitoids of ant larvae, the adult-parasitism hypothesis has remained, being included in general revisions dealing with ants (<xref ref-type="bibr" rid="B24">Hölldobler and Wilson 1990</xref>; <xref ref-type="bibr" rid="B44">Schmid-Hempel 1998</xref>). Here we report larval-parasitism of <italic><tp:taxon-name>Hybrizon buccatus</tp:taxon-name></italic> of the ant <italic><tp:taxon-name>Lasius grandis</tp:taxon-name></italic> Forel, 1909.
                    </p><p>The observations were made in Almazán (Soria, Spain) during July and August, 2010, on a permanent vertical trail of <italic><tp:taxon-name>Lasius grandis</tp:taxon-name></italic>, situated on a wall 60 cm high. The ants walked up and down, day and night, between two nest entrances of the same colony, one placed in the base and the other at the top of the wall (<xref ref-type="fig" rid="F34">Fig. 73</xref>).
                    </p><p>During the 3 weeks of observations, especially between 5–8 PM, one or two females of <italic><tp:taxon-name>Hybrizon buccatus</tp:taxon-name></italic> could be seen hovering over the trail, at 1 cm or less from the ants, <!--PageBreak-->usually in the lower part of the trail (less than 15 cm from the base). They could remain almost stationary in the air for more than 5 minutes. Even in the absence of ants on the trail for a period of time, specimens of <italic><tp:taxon-name>Hybrizon buccatus</tp:taxon-name></italic> found the precise location of the trail and stayed hovering over it. Location of the trail may involve olfactory or visual clues or both. After a long set of video recording, and hundreds of workers passing through the trail, no oviposition of the wasp could be observed on adult ants. Sometimes the wasp followed and approached an ant with a very quick movement, even touching the ant metasoma with its fore legs, but without oviposition (<xref ref-type="fig" rid="F35">Fig. 74</xref>). This rapid approaching behaviour must be the one referred to <xref ref-type="bibr" rid="B27">Giraud (1857)</xref> and <xref ref-type="bibr" rid="B16">Donisthorpe (1910)</xref>, respectively, as “pounces” and “striking” at the ants, behaviour that led <xref ref-type="bibr" rid="B19">Donisthorpe and Wilkinson 1930</xref>) to conclude adult-parasitism for <italic><tp:taxon-name>Hybrizon buccatus</tp:taxon-name></italic>.
                    </p><p>The analyse of video frames revealed oviposition of <italic><tp:taxon-name>Hybrizon buccatus</tp:taxon-name></italic> into the final instar larvae of <italic><tp:taxon-name>Lasius grandis</tp:taxon-name></italic> while being transported by worker ants. Two cases were recorded, one with the worker going upward, and the other with the worker going downward (Movie <italic><tp:taxon-name>Hybrizon</tp:taxon-name></italic>, Appendix IV). In the first case (<xref ref-type="fig" rid="F36">Fig. 75</xref>) the wasp grasped the larva<!--PageBreak--><!--PageBreak--> with its fore legs and placed its body in a vertical position over the adult ant. When the metasoma began to bend toward the larva, the middle legs seized the adult ant’s head, and the wings were folded until oviposition finished. Throughout the process the hind legs remained in the air. The whole behaviour, comprising the grasping of the larva and the insertion of the ovipositor, until flying off, lasted 0.40 seconds.
                    </p><p>In the second case (<xref ref-type="fig" rid="F37">Fig. 76</xref>), contact of the fore legs with the larva can be seen, while the ovipositor is exserted. The middle legs are probably used to grasp the larva during the bending of the metasoma and oviposition. Again, the hind legs hang in the air. The whole behaviour lasted 0.58 seconds.
                    </p><p>Specimens of <italic><tp:taxon-name>Hybrizon buccatus</tp:taxon-name></italic> twice ignored smaller larvae transported by workers of <italic><tp:taxon-name>Lasius grandis</tp:taxon-name></italic> (<xref ref-type="fig" rid="F38">Fig. 77</xref>), which may indicate that only final instar larvae are selected for oviposition.
                    </p><p>An unexplained aberrant behaviour was observed in Madrid (at the enclosed area of the Institute for Agriculture and Food Research and Technology (INIA), Carretera de La Coruña Km 7.5, Spain) in September, 2010, when a female of <italic><tp:taxon-name>Hybrizon buccatus</tp:taxon-name></italic> was hovering near a nest of <italic><tp:taxon-name>Lasius grandis</tp:taxon-name></italic> located at the base of an Atlas cedar tree (<italic><tp:taxon-name>Cedrus atlantica</tp:taxon-name></italic>)<!--PageBreak--><!--PageBreak-->. First, the wasp held the apex of a grass stem with its fore legs, and then grabbed it with all legs, bending the metasoma and folding the wings (last sequence of Movie <italic><tp:taxon-name>Hybrizon</tp:taxon-name></italic> and <xref ref-type="fig" rid="F39">Fig. 78</xref>). The frame analysis revealed the movement of the apex of the wasp metasoma touching the stem. The whole behaviour lasted 0.30 seconds.
                    </p><fig id="F33" position="float" orientation="portrait"><label>Figure 72.</label><caption><p> <italic><tp:taxon-name>Hybrizon buccatus</tp:taxon-name></italic> (de Brébisson), female, Spain, Madrid. Habitus lateral.</p></caption><graphic xmlns:xlink="http://www.w3.org/1999/xlink" xlink:href="ZooKeys-125-059-g033.jpg" position="float" orientation="portrait" xlink:type="simple"/></fig><fig id="F34" position="float" orientation="portrait"><label>Figure 73.</label><caption><p> Female of <italic><tp:taxon-name>Hybrizon buccatus</tp:taxon-name></italic> (left) hovering over a permanent vertical trail established between two nest entrances of a colony of <italic><tp:taxon-name>Lasius grandis</tp:taxon-name></italic> (right).</p></caption><graphic xmlns:xlink="http://www.w3.org/1999/xlink" xlink:href="ZooKeys-125-059-g034.jpg" position="float" orientation="portrait" xlink:type="simple"/></fig><fig id="F35" position="float" orientation="portrait"><label>Figure 74.</label><caption><p> Female of <italic><tp:taxon-name>Hybrizon buccatus</tp:taxon-name></italic> approaches an ant and touches the metasoma with its fore leg (yellow arrow). Immediately, the wasp retreats the leg. No oviposition takes place.</p></caption><graphic xmlns:xlink="http://www.w3.org/1999/xlink" xlink:href="ZooKeys-125-059-g035.jpg" position="float" orientation="portrait" xlink:type="simple"/></fig><fig id="F36" position="float" orientation="portrait"><label>Figure 75.</label><caption><p> Oviposition sequence of <italic><tp:taxon-name>Hybrizon buccatus</tp:taxon-name></italic>. <bold>a</bold> fore legs <bold>b</bold> hind legs <bold>c</bold> middle legs <bold>d</bold> apex of the metasoma. In frame <bold>4</bold> the wasp begins to bend the metasoma and folds the wings. In frame <bold>5</bold> the apex of the metasoma reaches the ant larva and oviposition takes place.</p></caption><graphic xmlns:xlink="http://www.w3.org/1999/xlink" xlink:href="ZooKeys-125-059-g036.jpg" position="float" orientation="portrait" xlink:type="simple"/></fig><fig id="F37" position="float" orientation="portrait"><label>Figure 76.</label><caption><p> The arrow points the exserted ovipositor of the female of <italic><tp:taxon-name>Hybrizon buccatus</tp:taxon-name></italic> while the fore legs grasp the ant larva.</p></caption><graphic xmlns:xlink="http://www.w3.org/1999/xlink" xlink:href="ZooKeys-125-059-g037.jpg" position="float" orientation="portrait" xlink:type="simple"/></fig><fig id="F38" position="float" orientation="portrait"><label>Figure 77.</label><caption><p> Female of <italic><tp:taxon-name>Hybrizon buccatus</tp:taxon-name></italic> ignores a smaller ant larva transported by a worker.</p></caption><graphic xmlns:xlink="http://www.w3.org/1999/xlink" xlink:href="ZooKeys-125-059-g038.jpg" position="float" orientation="portrait" xlink:type="simple"/></fig><fig id="F39" position="float" orientation="portrait"><label>Figure 78.</label><caption><p>Aberrant behaviour of a female of <italic><tp:taxon-name>Hybrizon buccatus</tp:taxon-name></italic>. <bold>a</bold> legs <bold>b</bold> apex of the metasoma touching the grass stem <bold>c</bold> wings.</p></caption><graphic xmlns:xlink="http://www.w3.org/1999/xlink" xlink:href="ZooKeys-125-059-g039.jpg" position="float" orientation="portrait" xlink:type="simple"/></fig><fig id="F40" position="float" orientation="portrait"><label>Figure 79.</label><caption><p>Duration of the oviposition behaviour (comprising the grasping of the ant by the wasp and the insertion of the ovipositor, until taking off) of three neoneurine <tp:taxon-name>Euphorinae</tp:taxon-name>: <italic><tp:taxon-name>Neoneurus vesculus</tp:taxon-name></italic> sp. n. (N = 17), <italic><tp:taxon-name>Elasmosoma luxemburgense</tp:taxon-name></italic> (N = 38) and <italic><tp:taxon-name>Kollasmosoma sentum</tp:taxon-name></italic> sp. n. (N = 19). Interquartile ranges and outlier data are given.</p></caption><graphic xmlns:xlink="http://www.w3.org/1999/xlink" xlink:href="ZooKeys-125-059-g040.jpg" position="float" orientation="portrait" xlink:type="simple"/></fig></tp:treatment-sec><ref-list><ref id="B13"><mixed-citation xmlns:xlink="http://www.w3.org/1999/xlink" xlink:type="simple"><person-group><name name-style="western"><surname>de Brébisson</surname><given-names>LA</given-names></name></person-group> (<year>1825</year>)<article-title> <italic>Paxylomma</italic>: 23.</article-title> In: <person-group><name name-style="western"><surname>Lepeletier de St Fargeau</surname><given-names>ALM</given-names></name><name name-style="western"><surname>Audinet-Serville</surname><given-names>JG</given-names></name><name name-style="western"><surname>Olivier</surname><given-names>AG</given-names></name></person-group> (<role>Eds</role>). <issue-title>Encyclopédie Méthodique.</issue-title><source>Dictionnaire des Insectes 10(1825–1828)</source>: <fpage>1</fpage>-<lpage>833</lpage>.</mixed-citation></ref><ref id="B19"><mixed-citation xmlns:xlink="http://www.w3.org/1999/xlink" xlink:type="simple"><person-group><name name-style="western"><surname>Donisthorpe</surname><given-names>HJK</given-names></name><name name-style="western"><surname>Wilkinson</surname><given-names>DS</given-names></name></person-group> (<year>1930</year>)<article-title> Notes on the genus <italic>Paxylomma</italic> (Hymenoptera, Braconidae) with the description of a new species taken in Britain.</article-title><source>Transactions of the Royal Entomological Society London </source><volume>78</volume>: <fpage>87</fpage>-<lpage>93</lpage>. <ext-link ext-link-type="uri" xlink:href="http://dx.doi.org/10.1111/j.1365-2311.1930.tb01203.x" xlink:type="simple">doi: 10.1111/j.1365-2311.1930.tb01203.x</ext-link></mixed-citation></ref><ref id="B62"><mixed-citation xmlns:xlink="http://www.w3.org/1999/xlink" xlink:type="simple"><person-group><name name-style="western"><surname>Watanabe</surname><given-names>C</given-names></name></person-group> (<year>1984</year>)<article-title> Notes on Paxylommatinae, with review of Japanese species (Hymenoptera, Braconidae).</article-title><source>Kontyû </source><volume>52</volume>: <fpage>553</fpage>-<lpage>556</lpage>.</mixed-citation></ref><ref id="B32"><mixed-citation xmlns:xlink="http://www.w3.org/1999/xlink" xlink:type="simple"><person-group><name name-style="western"><surname>Marsh</surname><given-names>PM</given-names></name></person-group> (<year>1989</year>)<article-title> Notes on the genus <italic>Hybrizon</italic> in North America (Hymenoptera: Paxylommatidae).</article-title><source>Proceedings of the Entomological Society of Washington </source><volume>91</volume>: <fpage>29</fpage>-<lpage>34</lpage>.</mixed-citation></ref><ref id="B24"><mixed-citation xmlns:xlink="http://www.w3.org/1999/xlink" xlink:type="simple"><person-group><name name-style="western"><surname>Hölldobler</surname><given-names>B</given-names></name><name name-style="western"><surname>Wilson</surname><given-names>EO</given-names></name></person-group> (<year>1990</year>)<source> The Ants.</source><publisher-name>Belknap/Harvard Press</publisher-name>, <publisher-loc>Cambridge, MA</publisher-loc>, <lpage>742</lpage> pp.</mixed-citation></ref><ref id="B44"><mixed-citation xmlns:xlink="http://www.w3.org/1999/xlink" xlink:type="simple"><person-group><name name-style="western"><surname>Schmid-Hempel</surname><given-names>P</given-names></name></person-group> (<year>1998</year>)<source> Parasites in Social Insects.</source><publisher-name>Princeton University Press</publisher-name>, <publisher-loc>Princeton NJ</publisher-loc>, <lpage>409</lpage> pp.</mixed-citation></ref><ref id="B27"><mixed-citation xmlns:xlink="http://www.w3.org/1999/xlink" xlink:type="simple"><person-group><name name-style="western"><surname>Giraud</surname><given-names>J</given-names></name></person-group> (<year>1857</year>)<article-title> Description de quelques hyménoptères nouveaux ou rares.</article-title><source>Verhandllungen der Zoologisch-botanischen Gesellschaft in Wien </source><volume>7</volume>: <fpage>172</fpage>-<lpage>175</lpage>.</mixed-citation></ref><ref id="B16"><mixed-citation xmlns:xlink="http://www.w3.org/1999/xlink" xlink:type="simple"><person-group><name name-style="western"><surname>Donisthorpe</surname><given-names>HJK</given-names></name></person-group> (<year>1910</year>)<article-title> Myrmecophilous Notes for 1909.</article-title><source>The Entomologist’s Record</source><volume>22</volume>: <lpage>15</lpage>.</mixed-citation></ref></ref-list></tp:taxon-treatment>
